# Supplementary material for: Structure-based identification of small-molecule inhibitors that target the DIII domain of the Dengue virus glycoprotein E pan-serotypically
Source: PLoS One. 2024 Oct 25;19(10):e0311548. doi: 10.1371/journal.pone.0311548 (PMC11508475; doi:10.1371/journal.pone.0311548)
Supplement: S1 File — (XLSX) [file pone.0311548.s010.xlsx]

## Sheet: Supplementary File 1
	Structure-based Identification of small-molecule inhibitors that target the DIII domain of the Dengue virus Glycoprotein E pan-serotypically
	Prakhar Agrawal1, Hemant Arya1, and Ganesan Senthil Kumar1*
	1Integrative Structural Biology Laboratory, National Institute of Immunology, New Delhi, India
	To whom correspondence should be addressed: Ganesan Senthil Kumar; email: gskumar@nii.ac.in
	Supplementary file 1

## Sheet: PubChem
	DENV1		DENV2		DENV3		DENV4
PubChem CID	XP Gscore	MMGBSA dG Bind	XP Gscore	MMGBSA dG Bind	XP Gscore	MMGBSA dG Bind	XP Gscore	MMGBSA dG Bind	Canonical SMILES	InChlKey	Formula	mol_MW	SASA	FOSA	FISA	donorHB	accptHB	QPlogPw	QPlogPo/w	QPlogS	QPPCaco	QPlogBB	QPPMDCK	QPlogKp	PercentHumanOralAbsorption	#NandO	RuleOfFive	RuleOfThree
130450	-4.923	-37.92	-5.876	-34.26	-4.719	-35.96	-3.924	-37.22	Nc1[nH]c(=O)c2c(n1)n(COCCOP(=O)(Oc1ccc(cc1)S(=O)(=O)C)OCCOCn1cnc3c1nc(N)[nH]c3=O)cn2	CQBSOGFPVYFEBP-UHFFFAOYSA-N	C23H27N10O10PS	666.561	852.923	254.548	429.754	6	23.4	33.928	-2.701	-1.668	0.833	-4.904	0.232	-7.214	0	20	3	1
133205	-6.183	-32.28	-5.137	-42.49	-4.623	-12.44	-6.01	-17.76	[O-]C(=O)CCCCCN1CN(c2c1c(=O)[nH]c(n2)N)[C@@H]1O[C@@H]([C@H]([C@H]1O)O)CO[P@@](=O)(OP(=O)([O-])[O-])[O-]	RHOIRTZWSWCSOF-PMXXHBEXSA-J	C16H23N5O13P2----	559.363	856.602	250.395	576.167	6	19.6	30.192	-4.009	-2.095	0	-7.025	0	-12.493	0	18	3	1
3730	-7.752	-58.69	-5.719	-55.66	-6.157	-46.28	-5.569	-23.06	OC[C@@H](CN(c1c(I)c(C(=O)NC[C@H](CO)O)c(c(c1I)C(=O)NC[C@H](CO)O)I)C(=O)C)O	NTHXOOBQLCIOLC-GMTAPVOTSA-N	C19H26I3N3O9	821.143	777.418	332.179	324.454	8	18.2	29.587	-1.38	-2.372	8.3	-3.656	11.059	-5.73	0	12	3	1
149630	-4.293	-51.49	-4.559	-34.9	-7.83	-25.5	-4.278	-33.55	OC[C@H]1O[C@@H](Oc2cc3C[C@H](N(c3cc2O)C/C=C/2\C[C@@H]([NH2+][C@H](C2)C(=O)[O-])C(=O)[O-])C(=O)[O-])[C@@H]([C@H]([C@@H]1O)O)O	JUCAQSGERKIQSV-ZOAOXGGESA-L	C24H28N2O13--	554.507	838.775	277.755	510.054	9	18.5	34.09	-4.244	-1.534	0	-5.145	0	-13.617	0	15	3	2
133406	-6.08	-20.23	-7.504	-46.27	-5.193	-29.49	-7.225	-16.19	OC[C@@H]([C@H]1O[C@@H]([C@@H]([C@H]2O[C@H]([C@@H]([C@@H]2O)O)n2cnc3c2ncnc3N)O[P@@](=O)(OP(=O)([O-])[O-])[O-])[C@H]([C@H]([C@@H]1O)O)O)O	ZLCOQKCHOKULQU-SCRIOCENSA-K	C17H24N5O16P2---	619.372	787.717	143.234	559.863	9	26.3	40.873	-4.108	-0.692	0.001	-6.267	0	-9.727	0	21	3	2
125174	-5.874	-33.61	-5.83	-45.29	-6.391	-34.78	-3.696	-26.02	O[C@@H]1[C@@H](CO[P@@](=O)(O[P@@](=O)(OC[C@H]2O[C@H]([C@@H]([C@@H]2O)O)[n+]2ccccc2)[O-])[O-])O[C@@H]([C@@H]1O)n1cnc2c1ncn1c2ncc1	AOGLNQMZTPNQIN-PADULWBBSA-M	C22H25N6O13P2-	0	0	0	0	0	0	0	0	0	0	0	0	0	0	0	0	0
126691	-4.512	-16.12	-5.428	-25.88	-4.547	-16.74	-4.891	-16.85	O[C@@H]1[C@@H](CO[P@](=O)([C@@H]([P@](=O)(OP(=O)([O-])[O-])[O-])Br)[O-])O[C@@H]([C@@H]1O)n1cnc2c1ncnc2N	SZDDAIIYYHYDHQ-SNVCJTDLSA-J	C11H13BrN5O12P3----	584.107	704.752	87.945	468	4	20.1	27.848	-1.57	-1.088	0.006	-4.84	0.001	-8.457	0	17	3	1
505	-4.542	-26.01	-6.202	-32.12	-4.6	-16.7	-3.412	-10.63	O=c1[nH]c(N[C@H]2O[C@@H]([C@H]([C@@H]2O)O)COP(=O)([O-])[O-])c(c(=O)[nH]1)N	LZEXYCAGPMYXLX-UZJDFGQCSA-L	C9H13N4O9P--	354.213	530.532	73.207	441.737	8.5	15.1	29.203	-3.016	-1.631	0.041	-4.075	0.015	-8.656	0	13	2	1
191791	-6.85	-36.47	-5.037	-39.92	-5.189	-14.72	-5.568	-30.5	O=C(Nc1ncnc2c1ncn2[C@@H]1O[C@@H]([C@H]([C@H]1O)O)CO[P@@](=O)(OC[C@H]1O[C@H]([C@@H]([C@@H]1O)O)n1ccc(=O)[nH]c1=O)[O-])N[C@H](C(=O)[O-])[C@@H](O)C	KEJRWEHAXNIPFY-CTGBXSECSA-L	C24H29N8O16P--	718.527	981.124	269.798	575.159	8.25	26.15	42.043	-3.833	-2.49	0.002	-7.326	0.001	-10.109	0	24	3	2
172745	-4.571	-34.25	-3.582	-25.17	-4.828	-31.09	-4.108	-18.08	[NH3+]C[C@H](c1ccc(c(c1F)O)O)O	FOTRTWXNJQSQJS-ZCFIWIBFSA-O	C8H11FNO3+	187.17	367.123	57.27	194.741	5	4.2	12.665	-0.82	0.549	35.162	-0.827	20.948	-6.289	49.817	4	0	0
193863	-4.159	-25.75	-4.947	-44.15	-5.954	-33.18	-6.472	-29.1	Nc1ncc2c(n1)n(cn2)[C@@H]1O[C@@H]([C@H]([C@H]1O)O[P@@](=O)(OC[C@H]1O[C@H](C[C@@H]1O)n1cc(Br)c(=O)[nH]c1=O)[O-])COP(=O)([O-])[O-]	KWYPIKSUEWBRHY-MWZTYSBBSA-K	C19H21BrN7O14P2---	716.289	808.733	134.166	469.344	8	24.3	38.301	-2.103	-2.171	0.006	-4.835	0.006	-8.384	0	21	3	1
191763	-6.405	-36.48	-6.687	-41.36	-5.969	-48.79	-6.129	-23.82	O=c1ccn(c(=O)[nH]1)[C@@H]1O[C@@H]([C@H]([C@H]1O)O)CO[P@](=O)(OP(=O)([O-])[O-])OC[C@H]1O[C@H]([C@@H]([C@@H]1O)O)n1cnc2c1ncnc2N	UNMXQKGRVXOYHR-GDMCURRZSA-L	C19H23N7O15P2--	653.392	774.194	147.113	443.416	7	25.7	38.067	-3.461	-0.983	0.04	-4.748	0.015	-7.625	0	22	3	2
129086	-6.091	-51.34	-4.707	-43.1	-5.021	-44.98	-7.616	-45.9	OC[C@H](NC(=O)c1cccc(c1O)O)CCCCNC(=O)c1cccc(c1O)O	WNBVGSNESTZACV-GFCCVEGCSA-N	C20H24N2O7	404.419	744.243	177.64	292.583	5	7.7	17.183	1.745	-4.314	16.647	-3.59	5.913	-4.602	46.062	9	1	1
14003	-5.843	-37.04	-7.239	-41.06	-5.715	-20.78	-4.551	-18.78	O[C@@H]1[C@@H](CO[P@](=O)(O[P@](=O)(O[P@](=O)(OP(=O)([O-])[O-])[O-])[O-])[O-])O[C@H]([C@@H]1O)n1cnc2c1ncnc2N	WWMWAMFHUSTZTA-KQYNXXCUSA-I	C10H12N5O16P4-----	587.163	751.729	67.277	563.038	4	24.1	31.949	-3.087	0.066	0.001	-6.467	0	-9.881	0	21	3	1
125147	-5.085	-33.96	-5.742	-47.49	-6.51	-21.03	-4.694	-25.63	Nc1[nH]c(=O)c2c(n1)n(cn2)[C@@H]1C[C@@H]([C@H](O1)COP(=O)([O-])[O-])O[P@@](=O)(OC[C@H]1O[C@H](C[C@@H]1O)n1cc(C)c(=O)[nH]c1=O)[O-]	KQVGIENMXBONMG-KKKKKVIPSA-K	C20H24N7O14P2---	651.419	786.363	255.222	460.859	8	24.1	37.769	-2.454	-1.864	0.007	-4.749	0.003	-8.541	0	21	3	1
5885	-5.33	-24.55	-7.965	-34.05	-6.401	-27.65	-5.842	-31.91	O[C@@H]1[C@H](O)[C@H](O[C@H]1[n+]1cccc(c1)C(=O)N)CO[P@@](=O)(O[P@@](=O)(OC[C@H]1O[C@H]([C@@H]([C@@H]1O)OP(=O)([O-])[O-])n1cnc2c1ncnc2N)[O-])[O-]	XJLXINKUBYWONI-NNYOXOHSSA-K	C21H25N7O17P3---	327.355	549.13	185.761	203.581	5	6.7	17.478	0.063	-0.295	16.565	-1.216	18.696	-6.033	49.137	7	0	1
131864	-4.666	-14.89	-7.195	-33.02	-7.399	-8.72	-4.995	-24.35	O=Cc1c(c[nH+]c(c1[O-])C)[C@@H]([P@@](=O)(O[P@@](=O)(OP(=O)([O-])[O-])[O-])OC[C@H]1O[C@H]([C@@H]([C@@H]1O)O)n1ccc(=O)[nH]c1=O)O	CHAPHWPIBXRRED-LIJPPCAOSA-K	C17H19N3O17P3---	633.292	776.666	157.202	523.365	4	25.05	32.565	-3.465	0.095	0.002	-5.734	0.001	-9.204	0	20	3	2
128152	-6.955	-40.89	-6.041	-42.4	-6.312	-39.35	-3.962	-27.68	O[C@@H]1[C@H](O)[C@H](O[C@H]1[n+]1ccc(c(c1)C)C)CO[P@](=O)(O[P@](=O)(OC[C@H]1O[C@H]([C@@H]([C@@H]1O)O)n1cnc2c1ncnc2N)[O-])[O-]	NDJMRNDYWSNOQN-RBEMOOQDSA-M	C22H29N6O13P2-	0	0	0	0	0	0	0	0	0	0	0	0	0	0	0	0	0
191099	-5.766	-21.72	-6.289	-24.57	-4.969	-35.59	-4.833	-18.78	N#[N+]c1ccc[n+](c1)[C@@H]1O[C@@H]([C@H]([C@H]1O)O)CO[P@](=O)(O[P@](=O)(OC[C@H]1O[C@H]([C@@H]([C@@H]1O)O)n1cnc2c1ncnc2N)[O-])[O-]	RYDVAZMBHMLMLD-HISDBWNOSA-N	C20H24N8O13P2	648.419	895.936	146.555	489.826	6	25.2	37.001	-2.888	-1.908	0.014	-6.058	0.005	-8.124	0	21	3	2
133928	-3.964	-36.95	-5.393	-60.72	-4.935	-26	-4.169	-25.17	OCC([C@H](C(=O)NCCC(=O)NCCSC1=C(C(=O)[O-])N2[C@@H](C1)[C@@H](C2=O)[C@@H](O)C)O)(C)C	HNLNYXRYILRJHY-KHJVZFFJSA-M	C20H30N3O8S-	473.54	773.406	435.422	309.508	4	12.6	22.009	-0.082	-2.101	1.282	-3.575	1.522	-5.763	2.479	11	2	1
5451	-6.758	-44.12	-6.616	-55.74	-6.022	-17.65	-4.713	-17.67	NC(=O)CS[P@@](=O)(O[P@@](=O)(O[P@@](=O)(OC[C@H]1O[C@H]([C@@H]([C@H]1O)O)n1cnc2c1ncnc2N)[O-])[O-])[O-]	ZAOVTTQZIXCKOL-CEEXSVCUSA-K	C12H16N6O13P3S---	580.296	757.004	114.455	518.284	6	23.6	36.53	-3.902	0.076	0.001	-5.721	0.001	-9.206	0	19	3	1
111289	-5.202	-47.87	-5.091	-36.32	-7.446	-50.5	-6.144	-33.83	O[C@@H]1[C@H](O)[C@H](O[C@@H]1[n+]1cccc(c1)C(=O)N)CO[P@@](=O)(O[P@@](=O)(OC[C@H]1O[C@@H]([C@@H]([C@@H]1O)O)n1cnc2c1ncnc2N)[O-])[O-]	BAWFJGJZGIEFAR-XUWLLVQESA-M	C21H26N7O14P2-	0	0	0	0	0	0	0	0	0	0	0	0	0	0	0	0	0
129874	-6.48	-42.27	-3.939	-27.06	-6.076	-34.87	-3.668	-21.73	OC[C@H]1O[C@H]([C@@H]([C@@H]1O)O)n1nc(c(n1)C(=O)N)C(=O)N	KRZNZWRVNMUIIE-BNMXECBLSA-N	C9H13N5O6	287.232	490.06	117.222	363.32	7	14.3	26.449	-3.474	-1.946	3.552	-3.02	1.114	-7.606	0	11	2	1
124768	-4.455	-15.97	-5.613	-38.73	-5.959	-21.7	-4.621	-16.4	[N-]=[N+]=N[C@@H]1[C@@H](CO[P@](=O)(O[P@](=O)(OP(=O)([O-])[O-])[O-])[O-])O[C@H]([C@@H]1O)n1cnc2c1ncnc2N	DANBERCPRJIPTD-QYYRPYCUSA-J	C10H11N8O12P3----	532.196	728.55	57.603	551.228	3	21.4	28.35	-2.938	-0.467	0.001	-6.194	0	-9.951	0	20	3	1
112074	-5.222	-39.9	-5.236	-20.05	-4.876	-35.74	-4.967	-25.96	OC[C@H]1O[C@H]([C@@H]([C@@H]1O[P@](=O)(OC[C@H]1O[C@H]([C@@H]([C@@H]1O)O)n1ccc(=O)[nH]c1=O)[O-])O)n1cnc2c1ncnc2N	RNNPIPQLZRGXIG-KPKSGTNCSA-M	C19H23N7O12P-	573.412	793.808	159.336	470.869	8	22.7	37.363	-3.569	-2.3	0.086	-5.245	0.026	-8.475	0	19	3	2
191746	-5.58	-52.25	-4.683	-40.37	-5.732	-16.31	-6.614	-38.13	Nc1[nH]c(=O)c2c(n1)n(cn2)[C@@H]1O[C@@H]([C@H]([C@H]1O)O)CO[P@@](=O)(OC[C@H]1O[C@H]([C@@H]([C@@H]1O)O)n1cc(I)c(nc1=O)N)[O-]	DZCNUBMVAIQJNV-VVVISLFDSA-M	C19H23IN8O12P-	714.323	799.881	134.746	504.679	10	24.7	41.762	-4.039	-2.418	0.041	-5.274	0.031	-9.288	0	20	3	1
128151	-6.955	-40.89	-6.041	-42.4	-6.312	-39.47	-3.962	-27.47	O[C@@H]1[C@H](O)[C@H](O[C@H]1[n+]1ccc(c(c1)C)C)CO[P@](=O)(O[P@](=O)(OC[C@H]1O[C@H]([C@@H]([C@@H]1O)O)n1cnc2c1ncnc2N)[O-])[O-]	NDJMRNDYWSNOQN-RBEMOOQDSA-M	C22H29N6O13P2-	0	0	0	0	0	0	0	0	0	0	0	0	0	0	0	0	0
152259	-5.881	-16.32	-6.323	-22.8	-6.235	-16.23	-6.129	5.41	O[C@H]([C@H]([C@H]([C@@H]([C@@H](C(=O)OP(=O)([O-])[O-])O)O)O)O)OP(=O)([O-])[O-]	GNQKKCWZJCCYGN-RCBNBJTQSA-J	C6H10O14P2----	372.116	473.921	66.012	403.043	5	16.5	23.428	-1.934	0.414	0.024	-3.642	0.003	-7.315	0	14	2	1
134953	-4.562	-35.82	-5.181	-35.75	-5.528	-31.69	-5.113	-27.12	O[C@@H]1[C@H](OC(=O)c2ccccc2N)[C@H](O[C@@H]1n1cnc2c1ncnc2N)CO[P@](=O)(O[P@](=O)(OP(=O)([O-])[O-])[O-])[O-]	ZJPHORHRONZRCV-VSBTWAGUSA-J	C17H17N6O14P3----	626.306	850.277	70.205	529.681	4	20.4	29.444	-0.834	-2.268	0.002	-6.424	0	-8.891	0	20	3	1
10705	-6.06	-51.46	-6.884	-36.79	-5.722	-25.64	-6.293	-21.17	OC[C@H]1O[C@@H](O[P@@](=O)(O[P@@](=O)(OC[C@H]2O[C@H]([C@@H]([C@@H]2O)O)n2ccc(=O)[nH]c2=O)[O-])[O-])[C@@H]([C@H]([C@@H]1O)O)NC(=O)C	LFTYTUAZOPRMMI-UBDZBXRQSA-L	C17H25N3O17P2--	607.358	795.17	258.366	489.028	7	25.9	39.446	-4.643	-0.064	0.009	-5.471	0.005	-8.837	0	20	3	1
127081	-5.583	-27.94	-5.203	-22.84	-6.618	-33.35	-5.315	-20.46	ClCC(=O)NN1[C@H](O)[C@@H](CO[P@@](=O)(O[P@@](=O)(OP(=O)([O-])[O-])[O-])[O-])O[C@H]([C@H]1O)n1cnc2c1nc(N)[nH]c2=O	XPEFNHRUQLQXLI-JDQYVNJOSA-J	C12H15ClN7O15P3----	629.694	781.561	124.399	517.344	6	25.6	36.254	-3.088	-1.137	0.002	-5.628	0.001	-9.4	0	22	3	1
193860	-6.164	-42.05	-6.062	-33.08	-4.679	-23.94	-5.822	-27.42	C[C@H]1O[C@H]([C@@H]([C@@H]1O)O)n1cnc2c1nc(Sc1ccc(cc1[N+](=O)[O-])[N+](=O)[O-])nc2O[P@@](=O)(O[P@@](=O)(OP(=O)([O-])[O-])[O-])[O-]	ABUGVBRDFWGJRD-CHOYNLESSA-J	C16H13N6O17P3S----	690.322	844.484	140.899	547.794	2	21.6	26.955	-1.183	-1.292	0.001	-6.225	0	-9.671	0	23	3	1
191733	-5.117	-24	-5.812	-38.27	-6.132	-38.82	-4.788	-17.65	O=c1[nH]c(=O)n(cc1I)[C@@H]1O[C@@H]([C@H]([C@H]1O)O)CO[P@](=O)(OC[C@H]1O[C@H]([C@@H]([C@@H]1O)O)n1cnc2c1ncnc2N)[O-]	PVSMAJCWCMACQY-PGLZXATESA-M	C19H22IN7O12P-	699.309	806.812	147.402	484.607	8	22.7	37.19	-3.148	-2.669	0.064	-5.131	0.039	-8.893	0	19	3	2
17473	-5.95	-38.6	-8.269	-36.54	-6.785	-35.15	-6.492	-27.78	O[C@@H]1[C@@H](CO[P@](=O)(O[P@](=O)(O[C@H]2O[C@H](C(=O)[O-])[C@H]([C@@H]([C@H]2O)O)O)[O-])[O-])O[C@H]([C@@H]1O)n1ccc(=O)[nH]c1=O	HDYANYHVCAPMJV-LXQIFKJMSA-K	C15H19N2O18P2---	580.289	750.908	136.278	536.187	6	24.4	35.185	-3.872	-0.798	0.001	-5.904	0	-9.703	0	20	3	2
341	-6.448	-30.04	-5.465	-26.21	-5.519	-28.07	-3.761	-20.93	O=C(c1cc(O)c(c(c1)O)O)Oc1cc(cc(c1O)O)C(=O)[O-]	COVFEVWNJUOYRL-UHFFFAOYSA-M	C14H9O9-	322.228	513.961	0	372.487	6	8.25	19.601	-0.885	-1.855	0.737	-3.208	0.259	-7.118	6.427	9	1	1
127788	-4.376	-24.43	-6.7	-51.02	-4.315	-4.65	-4.652	-16.91	[O-]C(=O)[C@H](CCS[C@@H]([C@H]1O[C@H]([C@@H]([C@@H]1O)O)n1cnc2c1ncnc2N)C[P@](=O)(O[P@](=O)(OP(=O)([O-])[O-])[O-])[O-])[NH3+]	DNDIEDJCTKJQLE-IWABNVMOSA-J	C15H21N6O14P3S----	638.376	838.474	103.85	610.197	7	23.6	35.633	-4.549	-0.698	0	-6.852	0	-12.572	0	20	3	2
130511	-4.758	-39.8	-4.09	-41.57	-4.534	-30.2	-4.579	-23.51	O[C@H](Cn1c(=O)n(n(c1=O)C[C@H]1OC1)C[C@@H]1OC1)C[NH2+]CC[C@]([P@](=O)(O)[O-])(P(=O)([O-])[O-])O	QAAVTVFAFOUUEE-GARJFASQSA-L	C14H24N4O12P2--	504.327	689.025	339.657	346.095	3	17.95	21.615	-2.568	0.453	0.021	-3.468	0.003	-8.136	0	16	3	1
5886	-5.725	-33.78	-7.98	-33.13	-7.617	-16.7	-6.842	-18.2	O[C@@H]1[C@H](O)[C@H](O[C@H]1[n+]1cccc(c1)C(=O)N)CO[P@@](=O)(O[P@@](=O)(OC[C@H]1O[C@H]([C@@H]([C@@H]1O)OP(=O)([O-])[O-])n1cnc2c1ncnc2N)[O-])[O-]	XJLXINKUBYWONI-NNYOXOHSSA-K	C21H25N7O17P3---	0	0	0	0	0	0	0	0	0	0	0	0	0	0	0	0	0
148197	-6.469	-36.13	-7.649	-35.88	-6.33	-16.13	-7.892	-33.52	O[C@@H]1[C@@H](CO[P@@](=O)(O[P@@](=O)(O[P@@](=O)(O[P@@](=O)(OC[C@H]2O[C@H]([C@@H]([C@@H]2O)O)n2ccc(=O)[nH]c2=O)[O-])[O-])[O-])[O-])O[C@H]([C@@H]1O)n1ccc(=O)[nH]c1=O	NMLMACJWHPHKGR-NCOIDOBVSA-J	C18H22N4O23P4----	790.311	946.133	155.883	676.963	6	33.2	44.369	-5.692	0.257	0	-8.608	0	-11.72	0	27	3	1
189802	-4.171	-34.23	-4.47	-37.2	-6.055	-19.18	-6.667	-26.99	OC[C@H]1O[C@H]([C@@H]([C@@H]1O[P@](=O)(OC[C@H]1O[C@H]([C@@H]([C@@H]1OP(=O)([O-])[O-])O)n1cnc2c1nnn1c2ncc1)[O-])O)n1cnc2c1nc(N)[nH]c2=O	QUSXVKRBWHOWPC-XPWFQUROSA-K	C21H22N11O14P2---	717.441	941.589	130.812	590.215	9	29.5	46.4	-4.471	-1.973	0	-7.419	0	-10.196	0	25	3	1
194020	-5.719	-29.65	-6.709	-37.98	-5.726	-35.69	-6.63	-38.27	Ic1ccc[n+](c1)[C@@H]1O[C@@H]([C@H]([C@H]1O)O)CO[P@](=O)(O[P@](=O)(OC[C@H]1O[C@H]([C@@H]([C@@H]1O)O)n1cnc2c1ncnc2N)[O-])[O-]	STQMRCIKJZJBHO-HISDBWNOSA-M	C20H24IN6O13P2-	0	0	0	0	0	0	0	0	0	0	0	0	0	0	0	0	0
191742	-5.466	-49.94	-4.877	-43.11	-5.591	-47.51	-3.387	-36.05	OCc1cc(ccc1O)O[C@@H]1O[C@H](COC(=O)c2ccccc2)[C@H]([C@@H]([C@H]1O)O)O	GUQJOXTVQLISQW-BFMVXSJESA-N	C20H22O9	406.388	642.513	149.344	268.045	5	12	21.336	-0.185	-2.485	28.446	-2.672	10.552	-4.61	51.888	9	0	0
173310	-5.417	-55.08	-4.865	-48.46	-5.653	-42.07	-2.797	-30.6	OC[C@H]1O[C@H]([C@@H]([C@@H]1O)O)[n+]1cn(c2c1nc(N)[nH]c2=O)CCCCn1c[n+](c2c1c(=O)nc([nH]2)N)[C@@H]1O[C@@H]([C@H]([C@H]1O)O)CO	XVFDHWXINSBYAB-LAMCKDNKSA-P	C24H34N10O10++	622.594	908.753	313.797	507.759	12	21.6	41.495	-3.54	-3.098	0.152	-6.266	0.037	-9.13	0	20	3	2
125173	-5.874	-33.61	-5.83	-45.29	-6.424	-44.13	-3.696	-25.96	O[C@@H]1[C@@H](CO[P@@](=O)(O[P@@](=O)(OC[C@H]2O[C@H]([C@@H]([C@@H]2O)O)[n+]2ccccc2)[O-])[O-])O[C@@H]([C@@H]1O)n1cnc2c1ncn1c2ncc1	AOGLNQMZTPNQIN-PADULWBBSA-M	C22H25N6O13P2-	0	0	0	0	0	0	0	0	0	0	0	0	0	0	0	0	0
137389	-6.454	-33.88	-5.743	-35.56	-6.035	-27.83	-5.478	-21.6	Nc1ccc(cc1)O[P@](=O)(O[P@](=O)(O[P@](=O)(OC[C@H]1O[C@H]([C@@H]([C@@H]1O)O)N1CN(c2c1nc(N)[nH]c2=O)C)[O-])[O-])[O-]	SLAPWEDGAUBNSE-XNIJJKJLSA-K	C17H22N6O14P3---	630.338	882.36	202.14	498.507	6.5	23.6	35.648	-4.806	-1.666	0.001	-5.934	0	-10.625	0	20	3	1
5892	-7.179	-39.5	-5.747	-25.53	-6.588	-32.36	-6.713	-34.47	O[C@@H]1[C@H](O)[C@H](O[C@H]1[n+]1cccc(c1)C(=O)N)CO[P@@](=O)(O[P@@](=O)(OC[C@H]1O[C@H]([C@@H]([C@@H]1O)O)n1cnc2c1ncnc2N)[O-])[O-]	BAWFJGJZGIEFAR-NNYOXOHSSA-M	C21H26N7O14P2-	0	0	0	0	0	0	0	0	0	0	0	0	0	0	0	0	0
27436	-4.682	-22.12	-6.45	-36.32	-5.266	-35.95	-5.695	-24.16	Nc1ccn(c(=O)n1)[C@@H]1O[C@@H]([C@H]([C@H]1O)O[P@@](=O)(OC[C@H]1O[C@H]([C@@H]([C@@H]1O)O)n1cnc2c1ncnc2N)[O-])COP(=O)([O-])[O-]	MMTJWPKMSKNVDK-KPKSGTNCSA-K	C19H23N8O14P2---	652.407	859.988	129.091	536.681	10	26.5	43.926	-3.743	-1.794	0.001	-6.408	0	-9.219	0	22	3	1
27505	-5.865	-39.21	-7.343	-33.43	-6.9	-27.45	-6.698	-10.37	O[C@@H]1[C@@H](CO[P@@](=O)(O[P@@](=O)(O[C@H]2O[C@@H](C)[C@H]([C@@H]([C@H]2O)O)O)[O-])[O-])O[C@H]([C@@H]1O)n1cnc2c1nc(N)[nH]c2=O	LQEBEXMHBLQMDB-KIXAVTJHSA-L	C16H23N5O15P2--	589.346	765.824	213.285	492.461	8	25.4	38.714	-4.261	-1.175	0.014	-5.427	0.005	-8.962	0	20	3	1
3734	-4.029	-50.73	-5.65	-50.97	-6.725	-49.55	-6.528	-40.89	OCC(NC(=O)c1c(I)c(C(=O)NC(CO)CO)c(c(c1I)NC(=O)[C@H](O)C)I)CO	XQZXYNRDCRIARQ-ZCFIWIBFSA-N	C17H22I3N3O8	777.09	737.456	257.261	334.085	8	16	28.146	-1.036	-2.822	6.726	-3.436	10.24	-6.149	0	11	3	1
126897	-5.701	-27.1	-6.467	-47.44	-5.472	-12.74	-5.715	-9.93	OCC(=O)N[C@@H]1[C@@H](O)C[C@@](O[C@H]1[C@@H]([C@@H](CO)O)O)(O[P@@](=O)(OC[C@H]1O[C@H]([C@@H]([C@@H]1O)O)n1ccc(nc1=O)N)[O-])C(=O)[O-]	HOEWKBQADMRCLO-UIUGZIMDSA-L	C20H29N4O17P--	630.455	814.652	219.329	539.733	12	27.85	48.667	-5.624	0.208	0.003	-6.228	0.001	-9.361	0	21	3	2
132841	-5.197	-41.31	-4.916	-32.62	-4.516	-27.01	-3.744	-16.05	OC[C@H]1O[C@H]([C@@H]([C@@H]1O)O)n1cc(c2c1nc(N)[nH]c2=O)C(=[NH2+])N	PEMQXWCOMFJRLS-RPKMEZRRSA-O	C12H17N6O5+	324.296	523.384	96.796	387.441	9	12.3	27.412	-2.975	-1.826	2.098	-3.356	0.63	-9.817	0	11	2	1
1581	-4.196	-26.37	-6.083	-45.5	-4.558	-8.37	-4.26	-16.14	CSc1nc(N)c2c(n1)n(cn2)[C@@H]1O[C@@H]([C@H]([C@@H]1O)O)CO[P@](=O)(O[P@](=O)(OP(=O)([O-])[O-])[O-])[O-]	XNOBOKJVOTYSJV-UHTZMRCNSA-J	C11H14N5O13P3S----	553.27	775.266	158.815	503.571	4	20.1	27.762	-1.644	-1.764	0.003	-5.913	0.001	-9.161	0	18	3	1
191638	-4.712	-30.46	-4.806	-34.38	-5.285	-26.76	-6.855	-29.72	BrCC(=O)Nc1ccc(cc1)O[P@@](=O)(O[P@@](=O)(OC[C@H]1O[C@H]([C@@H]([C@@H]1O)O)n1ccc(=O)[nH]c1=O)[O-])[O-]	RQKFRKXXIQLRRR-RAEVTNRLSA-L	C17H18BrN3O13P2--	616.209	793.256	115.913	407.873	4	19.1	27.475	-0.906	-2.721	0.086	-4.495	0.098	-7.147	0	16	3	1
197	-6.009	-28.17	-5.606	-31.11	-4.7	-11.51	-3.834	-16.06	O[C@@H]1[C@@H](CO[P@](=O)(OP(=O)([O-])[O-])[O-])O[C@@H]([C@H]1O)n1cnc2c1ncnc2N	XTWYTFMLZFPYCI-KMPDEGCQSA-K	C10H12N5O10P2---	427.204	619.185	79.386	418.837	4	16.1	24.118	-1.534	-1.358	0.017	-4.174	0.008	-7.785	0	15	2	1
219086	-6.278	-66.86	-3.441	-48.34	-4.604	-47.51	-4.23	-52.25	COc1cccc2c1C(=O)c1c(O)c3[C@@H](O[C@@H]4O[C@H](C)[C@H]([C@H]([C@@H]4F)O)O)C[C@](Cc3c(c1C2=O)O)(O)C(=O)COC(=O)CC[NH3+]	CKXIPXAIFMTQCS-JBIHGUFQSA-O	C30H33FNO13+	633.58	906.608	379.49	351.761	4	15.8	23.605	0.535	-3.649	1.14	-3.783	0.549	-8.22	0	14	3	2
124818	-5.063	-30.1	-6.698	-18.01	-4.847	-18.89	-6.689	-29.39	O=C([C@@H]1CNc2c(N1)c(=O)nc([nH]2)N)[C@@H](CO[P@](=O)(O[P@@](=O)(CP(=O)([O-])[O-])[O-])[O-])O	MKFLWVVHMHNMJW-CRCLSJGQSA-J	C10H14N5O12P3----	493.2	719.436	162.377	530.856	5	19.2	28.128	-2.418	-1.338	0.001	-6.239	0	-9.791	0	17	2	1
19235	-5.235	-37.69	-6.912	-40.11	-6.529	-25.54	-6.912	-14.49	O[C@@H]1[C@@H](CO[P@@](=O)(O[P@@](=O)(O[C@H]2OC[C@H]([C@@H]([C@H]2O)O)O)[O-])[O-])O[C@H]([C@@H]1O)n1ccc(=O)[nH]c1=O	DQQDLYVHOTZLOR-OCIMBMBZSA-L	C14H20N2O16P2--	536.279	723.3	172.575	492.414	6	23.4	33.934	-4.118	-0.918	0.014	-5.38	0.005	-9.056	0	18	3	1
30243	-6.67	-34.57	-8.919	-42.01	-5.949	-22.12	-5.843	-21.51	O=C[C@@H]([C@@H]([C@@H](CO[P@@](=O)(O[P@@](=O)(OC[C@H]1O[C@H]([C@@H]([C@@H]1O)O)n1cnc2c1ncnc2N)[O-])[O-])O)O)O	PWJFNRJRHXWEPT-AOOZFPJJSA-L	C15H21N5O14P2--	559.319	758.362	147.213	492.695	6	23.2	33.112	-3.566	-0.453	0.014	-5.722	0.005	-8.378	0	19	3	2
5893	-3.909	-37.8	-5.971	-25.45	-6.588	-32.5	-6.713	-34.31	O[C@@H]1[C@H](O)[C@H](O[C@H]1[n+]1cccc(c1)C(=O)N)CO[P@@](=O)(O[P@@](=O)(OC[C@H]1O[C@H]([C@@H]([C@@H]1O)O)n1cnc2c1ncnc2N)[O-])[O-]	BAWFJGJZGIEFAR-NNYOXOHSSA-M	C21H26N7O14P2-	0	0	0	0	0	0	0	0	0	0	0	0	0	0	0	0	0

## Sheet: ChemDiv
	DENV1		DENV2		DENV3		DENV4
Compound code	XP Gscore	MMGBSA dG Bind	XP Gscore	MMGBSA dG Bind	XP Gscore	MMGBSA dG Bind	XP Gscore	MMGBSA dG Bind	Canonical SMILES	InChlKey	Formula	mol_MW	SASA	FOSA	FISA	donorHB	accptHB	QPlogPw	QPlogPo/w	QPlogS	QPPCaco	QPlogBB	QPPMDCK	QPlogKp	PercentHumanOralAbsorption	#NandO	RuleOfFive	RuleOfThree
165318	-3.435	-52.11	-1.908	-31.09	-2.806	-49.54	-2.038	-46.37	O=C(NC1CCCc2c1[nH]c1c2cc(cc1)F)CCc1c(C)n[nH]c1C	KIQUMMXARDUOTH-UHFFFAOYSA-N	C20H23FN4O	438.5	788.766	213.56	227.675	3	8	15.835	3.158	-6.362	68.685	-2.484	40.776	-3.835	78.315	8	0	1
212020	-3.058	-51.1	-3.55	-50.41	-2.59	-33.94	-2.464	-38.09	CNC(=O)C1CCN(CC1)c1nc2c(s1)c(=O)n(cn2)CC(=O)NCc1cccs1	NJFVLQZRUCWAPG-UHFFFAOYSA-N	C19H22N6O3S2	446.541	735.713	314.346	163.138	2	11	19.822	0.956	-3.758	123.662	-1.299	340.247	-3.415	69.99	9	0	0
93582	-3.186	-50.76	-1.748	-33.22	-2.343	-36.31	-2.319	-22.66	CCC(NC(=O)C1CCCN(C1)c1nc2c(csc2c(=O)[nH]1)c1cccc(c1)OC)C	HGLRQBNUMRZUNV-UHFFFAOYSA-N	C23H28N4O3S	440.559	789.959	434.092	124.699	2	7.25	14.993	3.775	-6.517	388.837	-0.976	575.799	-2.791	95.402	7	0	1
120537	-2.932	-47.44	-2.246	-39.9	-2.448	-49.79	-2.567	-45.77	CC1Cn2cc(C(=O)NCCc3ccc(cc3)S(=O)(=O)N)c(=O)c3c2c(O1)ccc3Cl	AMEXYBBNZZFGJL-UHFFFAOYSA-N	C21H20ClN3O5S	461.919	747.216	213.664	222.441	2	9.25	15.473	2.503	-5.768	77	-2.118	66.451	-4.16	75.364	8	0	1
168861	-2.682	-47.39	-1.936	-32.28	-2.603	-44.47	-1.913	-41.77	CCCNC(=O)C1CCCN(C1)c1ccc(nn1)SCC(=O)Nc1cccc(c1)C	VAIIHAAATMVFNT-UHFFFAOYSA-N	C22H29N5O2S	427.563	822.471	449.523	111.842	2	7.5	14.711	4.003	-6.51	535.75	-1.103	641.545	-2.106	100	7	0	1
158219	-3.283	-46.44	-1.74	-31.62	-2.866	-39.02	-2.137	-37.61	CCCn1c(=O)c2ccc(cc2n2c1nnc2SCC(=O)N)C(=O)NCC(C)C	FHRQFBPJFUKRRX-UHFFFAOYSA-N	C19H24N6O3S	416.497	722.452	387.113	214.914	3	10	18.467	1.134	-3.591	50.002	-2.123	50.308	-4.374	63.992	9	0	0
17581	-4.163	-46.38	-1.739	-33.09	-2.883	-38.42	-2.663	-41.34	COc1ccc(cc1)c1n[nH]c(c1)N1CCCC(C1)NC(=O)c1ccc2c(c1)[nH]cc2	VWULNRMZDJKKOP-UHFFFAOYSA-N	C24H25N5O2	415.494	752.489	254.264	111.973	3	4.75	13.33	4.901	-7.389	859.13	-0.857	419.832	-1.934	100	7	0	1
35582	-2.494	-46.36	-2.254	-31.61	-2.862	-33.1	-2.249	-35.01	COc1ccc(cc1)NC(=O)C1CC(=O)N(C1)c1n[nH]c2c1c(F)ccc2	PGUZOBCCHYEINP-UHFFFAOYSA-N	C19H17FN4O3	368.367	622.069	152.648	144.186	2	7.25	13.656	2.483	-4.775	425.192	-0.966	269.564	-2.832	88.531	7	0	0
185961	-3.417	-46.28	-2.13	-29.19	-2.623	-33.91	-2.679	-48.8	CCNC(=O)N1CC(C1)n1nnc(c1)C(=O)N1CCN(CC1)c1cccc(c1)OC	LGACAGLXWGMSSK-UHFFFAOYSA-N	C20H27N7O3	413.478	769.226	470.285	145.142	1	9.75	13.79	2.78	-5.903	416.406	-1.322	191.908	-3.269	90.105	10	0	1
196024	-2.566	-46.26	-1.83	-32.31	-2.949	-34.04	-3.023	-38.03	CNC(=O)c1nnn(c1)CC1(O)CCN(CC1)C(=O)c1cccc(c1)C	UMJDGCCZQALLHC-UHFFFAOYSA-N	C18H23N5O3	357.411	653.122	332.366	160.311	2	8.75	13.918	1.906	-4.289	298.999	-1.341	134.156	-3.429	82.413	8	0	0
165629	-2.945	-46.21	-2.014	-31.75	-2.529	-41.13	-2.12	-34.4	CNC(=O)C1CCCN(C1)c1nc2c(s1)c(=O)n(cn2)CC(=O)NCc1ccccc1	SYUWKPQSYDPJDH-UHFFFAOYSA-N	C21H24N6O3S	440.519	770.71	309.767	177.165	2	11	21.02	1.051	-3.882	79.258	-1.644	139.887	-3.428	67.088	9	0	0
212019	-3.402	-46.17	-3.049	-36.41	-2.997	-34.07	-3.153	-36.35	CCC(NC(=O)Cn1cnc2c(c1=O)sc(n2)N1CCC(CC1)C(=O)NC)C	SBQNBDABJGNIDZ-UHFFFAOYSA-N	C18H26N6O3S	406.502	716.777	477.852	157.198	2	11	18.881	0.496	-3.231	139.276	-1.314	217.08	-3.763	68.221	9	0	0
43511	-3.919	-46.08	-1.898	-37.27	-2.193	-30.87	-3.418	-45.29	OCc1nnn(c1)C1CN(C1)C(=O)c1cc(n(c1C)C)c1ccccc1	MHBYDTYLEGAXQM-UHFFFAOYSA-N	C19H21N5O2	351.407	609.383	284.36	127.138	1	6.2	10.086	3.101	-4.483	616.955	-0.831	293.521	-2.782	95.044	7	0	0
165628	-3.144	-45.74	-1.91	-25.45	-2.428	-35.98	-2.55	-38.53	CNC(=O)C1CCCN(C1)c1nc2c(s1)c(=O)n(cn2)CC(=O)Nc1ccc(cc1)F	QQVAUTJVEBTFHY-UHFFFAOYSA-N	C20H21FN6O3S	444.483	712.545	290.185	138.618	2	11	16.933	1.651	-4.913	454.018	-0.927	574.512	-2.954	84.166	9	0	0
10807	-3.265	-45.7	-1.815	-28.7	-2.802	-36.22	-2.697	-42.73	CCCNC(=O)C1CCCN(C1)c1nc2c(csc2c(=O)[nH]1)c1ccc(c(c1)OC)OC	OIKVDHDBEBWSKG-UHFFFAOYSA-N	C23H28N4O4S	456.559	776.02	479.471	125.649	2	8	14.975	3.49	-5.902	390.242	-0.98	564.066	-2.926	93.759	8	0	1
151151	-3.623	-45.7	-2.715	-35.5	-3.729	-38.68	-2.702	-40.26	COc1cc(ccc1OCc1ccccc1Cl)C1CC(=O)Nc2c1c(C)n[nH]2	CHMCLBCWHOKTSC-UHFFFAOYSA-N	C21H20ClN3O3	397.86	624.304	232.312	138.786	2	5	10.496	3.808	-5.353	478.399	-0.806	454.089	-3	100	6	0	0
110022	-3.642	-45.65	-2.222	-27.98	-2.98	-36.22	-2.291	-29.84	O=C(CC1CCCN(C1)c1cn[nH]c(=O)c1)NCCC1CCN(CC1)C(C)C	BHVMOHIOEBUIIW-UHFFFAOYSA-N	C21H35N5O2	389.54	621.545	415.72	150.609	2	8	13.69	1.546	-1.654	58.864	-0.709	41.597	-5.491	67.673	7	0	0
151149	-4.258	-45.65	-3.4	-35.86	-3.818	-43.43	-3.164	-37.58	COc1cc(ccc1OCc1cccc(c1)C)C1CC(=O)Nc2c1c(C)n[nH]2	CBOWIHHUZIQEON-UHFFFAOYSA-N	C22H23N3O3	377.442	614.561	284.159	137.411	2	5	10.417	3.549	-4.941	492.982	-0.905	230.323	-2.988	95.924	6	0	1
194921	-3.113	-45.47	-2.223	-36.12	-2.47	-36.6	-2.141	-36.29	COc1ccc(cc1)OCC(=O)N1CCC(C1)c1nc(ncc1C(=O)NC(C)C)N(C)C	AXMNKLTXOLRMRK-UHFFFAOYSA-N	C23H31N5O4	441.529	817.386	550.284	76.425	1	9.5	14.55	3.487	-5.562	1204.74	-0.736	971.498	-1.584	100	9	0	0
137181	-2.676	-45.26	-2.194	-38.99	-2.201	-37.25	-2.562	-45.03	CCCCCSc1nnc2c(n1)OC(Nc1c2cc(Br)cc1)c1ccc(c(c1)O)O	BZOYEZGOJGVOAU-UHFFFAOYSA-N	C21H21BrN4O3S	489.386	743.432	237.049	150.194	3	6.5	13.459	4.185	-6.575	372.915	-1.212	732.746	-2.768	100	7	0	1
106253	-3.298	-45.22	-2.171	-27.57	-2.603	-35.78	-2.341	-29.05	COCCCn1c(C)cc(c1C)C(=O)NC1CCn2c(CC1)n[nH]c2=O	FRWVVEABIGEVGN-UHFFFAOYSA-N	C18H27N5O3	361.443	670.524	466.864	157.585	2	7.2	11.416	2.604	-4.892	317.334	-1.396	143.07	-3.685	86.964	8	0	0
137533	-2.784	-45.2	-2.268	-37.7	-3.197	-42.26	-3.349	-42.71	COc1cc(ccc1OC)C1=NOC(C1)C(=O)Nc1cccc(c1)O	LESIDTNMPFIAMO-UHFFFAOYSA-N	C18H18N2O5	342.351	632.574	238.431	139.572	2	7.45	13.087	2.214	-4.351	470.266	-1.166	218.873	-2.715	87.739	7	0	0
205693	-2.746	-45.1	-1.738	-25.1	-3.173	-39.59	-2.455	-43.1	COc1cccc(c1)c1csc2c1nc([nH]c2=O)N1CCCC(C1)C(=O)NCC(C)C	WJUQGCHTQASWQI-UHFFFAOYSA-N	C23H28N4O3S	440.559	771.594	431.377	110.505	2	7.25	14.408	3.802	-6.394	590.087	-0.771	806.616	-2.536	100	7	0	1
148893	-3.12	-44.97	-2.478	-42.9	-3.854	-48.85	-3.449	-41.89	O=C(Nc1ccc(cc1)S(=O)(=O)N)CSc1nnc(n1C)CSc1nc(C)cc(n1)C	ZWDFOIWAPIKFMJ-UHFFFAOYSA-N	C18H21N7O3S3	479.589	730.623	293.013	226.875	3	11	17.2	1.954	-4.576	69.894	-2.079	73.776	-4.366	71.397	10	0	0
26783	-2.794	-44.95	-2.381	-30.6	-3.07	-41.82	-2.136	-31.15	COc1cc(ccc1OCC(=O)N)CN1CCCC1c1onc(c1)C(C)C	WNBSSSGCSDDJKB-UHFFFAOYSA-N	C20H27N3O4	373.451	680.964	455.42	150.679	2	7.5	14.896	1.637	-2.144	41.339	-0.975	41.528	-5.423	65.461	7	0	1
46233	-4.116	-44.84	-2.873	-32.75	-3.595	-39.45	-2.957	-42.51	COc1cc(ccc1OCc1cccc(c1)F)C1CC(=O)Nc2c1c(C)n[nH]2	YWVIEPXCPWMPDH-UHFFFAOYSA-N	C21H20FN3O3	381.406	557.922	217.851	139.915	2	5	10.068	3.318	-4.173	466.751	-0.677	374.597	-3.161	94.146	6	0	0
65834	-4.072	-44.57	-2.657	-35.74	-3.208	-38.61	-2.525	-37.45	COc1cc(ccc1OCc1ccccc1C)C1CC(=O)Nc2c1c(C)n[nH]2	VYDZAUXAGAPXCM-UHFFFAOYSA-N	C22H23N3O3	377.442	627.413	296.605	138.936	2	5	10.451	3.653	-5.161	476.841	-0.943	222.183	-3.02	96.274	6	0	1
164428	-3.361	-44.46	-2.83	-26.09	-2.717	-37.83	-2.856	-35.53	CCOc1ccc(cc1OCC)CC(=O)NC(C(=O)Nc1nc2c([nH]1)cccc2)C	JIGOVXXKAVLYNL-UHFFFAOYSA-N	C22H26N4O4	410.472	730.541	351.735	107.327	0.25	4.25	8.047	4.855	-5.661	632.367	-1.164	468.489	-1.581	100	8	0	0
166030	-2.589	-44.41	-1.929	-37.46	-2.011	-43.87	-2.631	-42.43	CC(CNC(=O)C1CCN(CC1)c1nc2c(csc2c(=O)[nH]1)c1ccccc1F)C	WNDQECQSAPXLAM-UHFFFAOYSA-N	C22H25FN4O2S	428.523	764.224	349.753	124.852	2	6.5	14.037	3.843	-6.867	454.21	-0.853	745.161	-2.757	100	6	0	1
44973	-2.555	-44.32	-2.472	-27.31	-2.489	-30.45	-2.483	-31.74	CNC(=O)CCNc1c(nc2n1ccnc2)c1cccc(c1)OC	SECBTLWEFJGMFN-UHFFFAOYSA-N	C17H19N5O2	325.369	619.515	239.364	118.495	1	5.75	12.13	2.448	-3.626	420.549	-0.922	359.935	-2.302	88.238	7	0	0
4172	-3.037	-44.15	-1.94	-37.37	-2.251	-32.94	-2.652	-39.05	O=C(c1ccc2c(c1)cccn2)N1CCC(C1)Nc1cccnc1	HZKHSBCSWRPLOY-UHFFFAOYSA-N	C19H18N4O	318.377	603.988	114.912	104.818	1	6.5	11.705	2.848	-4.445	1004.41	-0.645	497.068	-1.81	100	5	0	0
120398	-3.11	-44.05	-3.035	-36.65	-3.004	-42.54	-2.685	-46.62	NC(=O)CNC(=O)C1CCN(CC1)c1nc2c(csc2c(=O)[nH]1)c1cccc(c1)C	GNVOEKDXFOFZCM-UHFFFAOYSA-N	C21H23N5O3S	425.504	704.316	250.94	221.896	3.25	8.25	20.868	1.146	-3.78	25.803	-1.776	58.308	-4.679	58.921	8	0	0
212851	-3.745	-43.81	-2.29	-31.18	-3.607	-42.13	-2.67	-42.22	COc1ccc(cc1)N1CCN(CC1)CC(COc1ccc(c(c1)C)Cl)O	YLUFUTAUTMZBKO-UHFFFAOYSA-N	C21H27ClN2O3	390.909	716.158	379.186	40.322	1	6.2	9.362	4.278	-4.917	1024.31	0.263	1227.35	-2.826	100	5	0	0
68666	-2.793	-43.8	-1.792	-29.44	-3.091	-50.16	-2.472	-25.72	COc1ccc(c(c1)CNC1CCN(C1)c1ccc(cn1)C(=O)NC1CC1)O	OBCQKCYDWGDYFD-UHFFFAOYSA-N	C21H26N4O3	382.461	742.06	401.557	118.898	3	7	13.566	3.033	-4.683	184.202	-0.79	87.923	-4.321	85.249	7	0	0
117585	-2.512	-43.78	-1.831	-34.27	-2.231	-42.16	-2.166	-20.89	CCn1ccc(n1)C(=O)N1CCC(CC1)(O)Cn1nnc(c1)C(=O)NC1CCCC1	KBVYQPUHEYEEJM-UHFFFAOYSA-N	C20H29N7O3	415.494	764.13	493.94	176.554	2	10.25	14.877	2.293	-5.284	209.718	-1.812	91.436	-3.771	81.922	10	0	0
89136	-3.705	-43.74	-3.098	-28.48	-3.243	-45.98	-2.864	-42.04	COc1cc(ccc1OC)c1csc2c1nc([nH]c2=O)N1CCCC(C1)C(=O)N	FWXRIMGTMIRWCE-UHFFFAOYSA-N	C20H22N4O4S	414.478	682.432	305.536	196.229	3	8	17.958	1.789	-4.286	69.31	-1.472	106.37	-4.383	70.368	8	0	0
171309	-2.917	-43.67	-3.298	-32.46	-2.282	-40.93	-3.072	-40.4	O=C(NCc1ccc(cc1)S(=O)(=O)N)CCSC1CCc2c(NC1=O)cccc2	LUYXVNOPFHXOBR-UHFFFAOYSA-N	C20H23N3O4S2	433.539	718.602	177.834	224.402	4	10	20.209	1.164	-4.015	52.577	-2.183	46.291	-3.898	64.56	7	0	0
10935	-3.366	-43.58	-3.361	-25.95	-3.342	-43.27	-3.866	-33.25	O=C(CC[C@H]1NC(=O)c2c(NC1=O)cccc2)NCCCc1nc2c([nH]1)cccc2	YIIRNPHZKGWOJQ-GOSISDBHSA-N	C22H23N5O3	405.455	755.828	186.595	214.351	4	9	20.557	1.578	-4.582	56.442	-2.31	37.472	-3.548	67.537	8	0	0
202940	-3.814	-43.29	-1.741	-25.43	-2.913	-36.81	-1.887	-30.79	Cc1cccc(c1)NC(=O)C1CCCN(C1)c1cc(=O)n(c(=O)n1C)C	ABYYIYJRNNNOFW-UHFFFAOYSA-N	C19H24N4O3	356.424	656.018	374.875	131.084	1	6.5	10.636	3.122	-5.509	566.02	-0.873	267.418	-3.215	94.498	7	0	0
148969	-2.684	-43.26	-2.069	-31.78	-2.609	-30.56	-3.038	-43.73	COc1cccc(c1)N1CCN(CC1)S(=O)(=O)c1csc(c1)C(=O)N(C)C	JIXCOMPAKRSJPB-UHFFFAOYSA-N	C18H23N3O4S2	409.517	653.837	311.737	118.894	0	9.25	11.55	2.167	-3.315	738.634	-0.703	639.483	-2.704	90.976	7	0	0
89133	-2.976	-43.16	-3.299	-37.95	-2.592	-42.75	-2.9	-37.5	NC(=O)CNC(=O)C1CCCN(C1)c1nc2c(csc2c(=O)[nH]1)c1ccc(cc1)C	PNFIKDBENRWQEI-UHFFFAOYSA-N	C21H23N5O3S	425.504	741.773	283.163	229.023	3.25	8.25	21.891	1.271	-3.982	17.683	-2.015	49.269	-4.817	56.717	8	0	1
16509	-3.224	-43.05	-2.424	-31.68	-2.967	-37.57	-2.031	-30.85	CCC(NC(=O)c1ccc2c(c1)n1c(SCC(=O)N)nnc1n(c2=O)C)C	ZHCLHUSTSIEHCJ-UHFFFAOYSA-N	C17H20N6O3S	388.443	681.191	320.084	233.367	3	10	19.079	0.42	-3.238	32.604	-2.173	32.861	-4.883	56.488	9	0	0
4566	-2.759	-42.95	-1.845	-28.33	-3.232	-34.75	-3.59	-35.47	O=C(NC1CCCN(C1)c1ccc(=O)[nH]n1)CCCc1c[nH]c2c1cccc2	RUCYMHGFBCMCPL-UHFFFAOYSA-N	C21H25N5O2	379.461	709.874	257.345	179.576	3	5	14.427	3.11	-5.489	128.675	-1.653	85.143	-3.387	82.911	7	0	0
148908	-3.163	-42.93	-2.581	-26.93	-3.804	-46.13	-2.245	-44.6	COc1ccc(cc1)Cn1c(CO)cnc1SCC(=O)Nc1cccc(c1)NC(=O)C	WRAMYLKUFOYFAE-UHFFFAOYSA-N	C22H24N4O4S	440.516	779.664	294.463	154.997	3	8.95	15.753	3.254	-5.559	335.787	-1.742	202.501	-2.333	91.209	8	0	0
148042	-3.058	-42.81	-3.013	-36.31	-2.801	-35.23	-2.503	-32.98	COc1cc(ccc1OCC(=O)N)C1SCC(=O)Nc2c1c(C)nn2c1ccccc1	AQDUTQZQZGOMIQ-UHFFFAOYSA-N	C22H22N4O4S	438.5	698.251	215.223	181.547	3	8	19.191	2.278	-4.045	82.325	-1.413	125.177	-3.54	74.567	8	0	1
194807	-3.762	-42.74	-2.045	-36.51	-2.425	-43.54	-2.251	-33.65	OCc1cnc(nc1C1CCCN(C1)C(=O)c1ccc(o1)Cn1cncc1)C	MALHCVFMXFZNMQ-UHFFFAOYSA-N	C20H23N5O3	381.433	686.494	284.559	151.457	1	9.2	13.529	2.342	-4.533	362.774	-1.291	165.336	-2.948	86.47	8	0	0
27986	-2.56	-42.73	-2.307	-38.89	-2.639	-39.72	-2.152	-43.76	COc1cc(OC)c(cc1NC(=O)C1CN(C(=O)C1)c1cccc(c1)NC(=O)C)Cl	YYEWUIANHATYBA-UHFFFAOYSA-N	C21H22ClN3O5	431.875	742.362	356.444	133.883	2	9.5	14.876	2.907	-5.799	532.458	-1.052	589.447	-2.858	92.764	8	0	1
31223	-2.675	-42.7	-2.445	-31.81	-2.248	-30.71	-2.005	-38.52	O=C(C1CCCN(C1)c1cnn(c(=O)c1)Cc1ccccc1)NCc1cnccn1	MRHFEYAPKWEOMF-UHFFFAOYSA-N	C22H24N6O2	404.471	700.061	231.205	131.043	1	8.5	13.57	2.707	-4.922	533.504	-1.035	267.674	-2.265	91.607	8	0	1
148894	-2.941	-42.6	-2.309	-43.49	-2.196	-33.1	-2.214	-34.37	C=CCn1c(SCC(=O)Nc2ccc(cc2)S(=O)(=O)N)nnc1c1ccc(cc1)N	JEEVRNDBNBWZDJ-UHFFFAOYSA-N	C19H20N6O3S2	444.525	661.425	79.491	296.697	4.5	10	19.516	0.906	-3.59	15.217	-2.699	8.068	-5.233	53.413	9	0	1
25065	-2.987	-42.51	-2.13	-23.73	-2.423	-38.29	-2.321	-37.43	COc1cccc(c1)NC(=O)C1CC(=O)N(C1)CCc1c[nH]c2c1cc(F)cc2	HWIPECVGAWAJQL-UHFFFAOYSA-N	C22H22FN3O3	395.432	682.631	229.386	100.597	2	6.25	14.484	3.373	-4.445	581.593	-0.713	989.102	-1.72	96.175	6	0	0
16005	-3.397	-42.28	-2.629	-26.27	-2.962	-35.74	-4.134	-50.55	CCOc1ccc(cc1OC)CNS(=O)(=O)c1cc2[nH]c(=O)[nH]c2cc1C	BDKUDFNNEDOPDK-UHFFFAOYSA-N	C18H21N3O5S	391.441	647.509	298.892	197.681	3	8	14.378	1.806	-4.093	132.218	-1.803	55.535	-3.959	75.489	8	0	0
38039	-3.224	-42.17	-2.281	-24.29	-2.915	-35.96	-2.384	-27.19	COc1cccc(c1)NC(=O)CC1=C2CCCCC2NC1=O	MPWYZBSQQQUENK-UHFFFAOYSA-N	C17H20N2O3	300.357	585.375	321.86	106.642	2	5.75	10.631	2.5	-4.234	965.203	-0.715	476.129	-2.548	95.001	5	0	0
206170	-2.758	-42.06	-2.248	-26.75	-2.597	-36.9	-1.998	-30.85	O=C(c1ccc(o1)Cn1ncnc1)N1CCC2(CC1)CCC2(C)O	MAJNOLOCRNGRFH-UHFFFAOYSA-N	C17H22N4O3	330.386	598.69	299.303	130.557	1	7.25	10.92	2.195	-3.924	572.57	-0.916	270.764	-2.947	89.159	7	0	0
200506	-2.534	-42.06	-2.245	-37.12	-2.395	-48.22	-2.603	-44.94	CCNC(=O)C1CCCN(C1)c1nc2c(csc2c(=O)[nH]1)c1ccc(c(c1)OC)OC	BXBYBZWNBRYOJW-UHFFFAOYSA-N	C22H26N4O4S	442.532	754.731	442.964	130.885	2	8	15.025	3.163	-5.802	367.898	-0.965	497.589	-3.083	91.388	8	0	1
120397	-2.63	-41.94	-3.474	-36.35	-3.403	-43.42	-2.67	-38.87	NC(=O)CNC(=O)C1CCCN(C1)c1nc2c(csc2c(=O)[nH]1)c1ccccc1	BKPJBLAIZOIXOX-UHFFFAOYSA-N	C20H21N5O3S	411.478	685.472	197.15	206.538	3.25	8.25	20.588	1.023	-3.692	40.564	-1.612	83.624	-4.218	61.719	8	0	0
172902	-3.153	-41.89	-2.495	-32.65	-2.599	-33.67	-3.49	-35.58	CSc1cccc(c1)NC(=O)N1CCN(CC1)c1ncn2c(=NC(C2)C)c1	MLGNVYKYRLOJKX-UHFFFAOYSA-N	C19H24N6OS	0	0	0	0	0	0	0	0	0	0	0	0	0	0	0	0	0
33579	-3.229	-41.89	-1.789	-35.64	-3.027	-44.27	-2.476	-35.13	COc1ccc(cc1)c1n[nH]c(c1)N1CCC(C1)NC(=O)c1ccncc1	FTTCUWWFYGAIDA-UHFFFAOYSA-N	C20H21N5O2	363.418	687.086	229.132	116.321	2	6.25	12.911	3.572	-5.959	781.321	-0.861	378.888	-2.172	100	7	0	1
37909	-3.467	-41.88	-2.148	-22.43	-2.293	-30.47	-3.969	-49.09	COc1ccc(cc1CNC(=O)C1CCN(C1)c1cn[nH]c(=O)c1)OC	VSFZWTZLEWVPKH-UHFFFAOYSA-N	C18H22N4O4	358.396	611.364	335.703	154.776	2	7.5	13.939	1.536	-3.249	223.66	-1.163	152.879	-3.466	77.991	8	0	0
69240	-2.834	-41.88	-2.302	-31.75	-3.094	-31.76	-3.469	-35.27	O=C1CSC(c2c(N1)n(nc2C)c1nc2c(s1)cccc2)c1ccc(c(c1)O)O	WLROSBWHGPMIMH-UHFFFAOYSA-N	C20H16N4O3S2	424.491	666.006	132.812	187.712	3	7	15.351	2.849	-5.763	164.371	-1.269	167.969	-3.813	83.285	7	0	1
12395	-2.585	-41.87	-2.102	-29.31	-3.261	-44.14	-2.049	-33.71	COc1cc(ccc1OC)C1=NOC(C1)C(=O)Nc1cc(C)ccc1O	KNXIGKIFBMGWJK-UHFFFAOYSA-N	C19H20N2O5	356.377	662.76	307.361	142.21	2	7.45	12.896	2.508	-4.848	443.939	-1.224	205.659	-2.909	89.011	7	0	1
82602	-3.351	-41.86	-3.543	-43.14	-2.283	-36.62	-2.505	-40.55	Clc1ccc(cc1)c1n[nH]c(c1)N1CCC(C1)NC(=O)c1ccc2c(c1)[nH]cc2	MDZOCIVLCCEJCV-UHFFFAOYSA-N	C22H20ClN5O	405.886	717.595	134.644	117.167	3	4	12.843	4.976	-7.467	767.02	-0.654	914.206	-2.098	100	6	0	1
14909	-3.977	-41.82	-3.117	-33.99	-2.389	-33.21	-1.959	-38.59	O=C(N1C[C@H](C[C@H]1C(=O)N)Oc1cccnc1)c1ccc2c(n1)cccc2	JPNUTJPFZHSFJM-YJBOKZPZSA-N	C20H18N4O3	362.387	623.823	75.803	162.537	2	8.75	18.016	1.247	-2.911	157.099	-1.249	127.291	-2.773	73.554	7	0	0
21581	-2.752	-41.76	-2.416	-32.66	-2.664	-32.82	-3.598	-39.85	COc1cccc(c1)NC(=O)N1CCN(CC1)c1ncn2c(=NC(C2)C)c1	YYARDNKHESVFFU-UHFFFAOYSA-N	C19H24N6O2	0	0	0	0	0	0	0	0	0	0	0	0	0	0	0	0	0
33502	-2.899	-41.68	-2.938	-38.33	-2.39	-46.14	-2.201	-39.75	CC(=O)Nc1ccc(cc1)C(=O)N1CCN(CC1)c1[nH]nc(c1)c1cccs1	ZTINLJHQPIOMTQ-UHFFFAOYSA-N	C20H21N5O2S	395.478	711.421	225.641	142.891	2	7	13.836	3.503	-6.486	437.386	-1.002	351.469	-2.907	94.722	7	0	1
162114	-2.89	-41.62	-4.16	-44.37	-4.231	-41.7	-2.329	-40.88	CCOC(=O)CCNC(=O)NCc1nnc(s1)C(=O)Nc1ccc(cc1)OC	MTWNKDVFEDTEKR-UHFFFAOYSA-N	C17H21N5O5S	407.443	714.058	332.109	207.766	2	8.25	14.485	1.771	-4.201	73.48	-2.171	53.622	-3.928	70.718	10	0	0
22708	-3.616	-41.57	-3.308	-43.56	-2.656	-38.11	-2.324	-43.9	COc1cccc(c1OC)C(=O)NC1CCN(C1)c1[nH]nc(c1)c1ccc(cc1)F	DCJPCMYGBOQYLV-UHFFFAOYSA-N	C22H23FN4O3	410.447	704.562	267.279	84.695	2	5.5	11.552	4.689	-6.542	1558.6	-0.442	1440.44	-1.619	100	7	0	1
177322	-3.689	-41.54	-3.207	-24	-3.422	-27.24	-2.488	-22.34	O=C(C1NC(=O)c2n(C1)ccc2)NCc1cccs1	HYKBTRSFKPEZBU-UHFFFAOYSA-N	C13H13N3O2S	275.325	488.336	110.115	116.16	1.25	4.25	11.033	1.732	-2.276	435.525	-0.546	522.755	-2.538	84.317	5	0	0
211901	-3.41	-41.53	-1.798	-24.77	-2.115	-27.34	-2.681	-40.19	O=C(C1CCCN(C1)c1nccc(n1)C)NCCc1ccc(cc1)S(=O)(=O)N	KYASVLRWTIYWDQ-UHFFFAOYSA-N	C19H25N5O3S	403.498	705.802	303.27	189.235	3	9.5	17.883	1.351	-4.185	115.23	-1.768	67.786	-3.68	71.755	8	0	0
37913	-3.505	-41.5	-1.804	-37.24	-3.088	-38.2	-3.108	-39.87	CCc1ccc(cc1)CNC(=O)C1CCN(C1)c1cn[nH]c(=O)c1	ILMVRATUEFHPTN-UHFFFAOYSA-N	C18H22N4O2	326.397	637.288	305.344	162.413	2	6	13.319	2.014	-4.201	180.538	-1.326	127.662	-3.532	79.126	6	0	0
200484	-2.864	-41.5	-3.186	-39.13	-3.282	-40.25	-2.729	-34.42	NC(=O)C1CCCN(C1)c1nc2c(csc2c(=O)[nH]1)c1ccccc1	BVTUQHKFPZAHJR-UHFFFAOYSA-N	C18H18N4O2S	354.426	578.437	148.543	146.865	3	6.5	16.703	1.718	-3.489	220.866	-0.701	341.779	-3.306	78.959	6	0	0
182481	-2.867	-41.44	-1.747	-18.63	-2.842	-33.92	-2.539	-37.81	COc1ccc2c(c1)[nH]c(c2)C(=O)N(C1CCn2c(CC1)nn(c2=O)C)C	IQWWUWQNQAETEH-UHFFFAOYSA-N	C19H23N5O3	369.422	640.539	376.718	129.023	1	6.75	10.507	2.922	-4.984	592.066	-0.874	280.743	-3.135	93.675	8	0	0
41827	-2.543	-41.44	-1.907	-37.44	-2.74	-31.18	-1.936	-39.61	CC(C(=O)N1CCC(CC1)Cc1ccc(cc1)C(=O)N)c1ccccc1	OGZCKALCJYXDMK-UHFFFAOYSA-N	C22H26N2O2	350.46	688.932	252.829	155.285	2	5.5	14.776	3.027	-4.478	151.462	-1.371	151.054	-2.912	83.692	4	0	0
102139	-2.622	-41.43	-2.293	-31.69	-2.348	-38.98	-2.294	-33.34	N#Cc1cccc(c1)C(=O)NC1CCN(C1)c1[nH]nc(c1)c1ccc(cc1)F	IDAHFAFVHJQPNM-UHFFFAOYSA-N	C21H18FN5O	375.404	701.823	135.494	170.257	2	5.5	12.644	3.792	-7.657	240.633	-1.363	191.258	-3.139	91.77	6	0	1
39401	-3.596	-41.34	-3.532	-37.19	-3.884	-39.35	-2.939	-29.06	O=C(c1cc2c([nH]1)cccc2)N1CCC(CC1)N1C(=O)C(C21CCCCC2)O	HYJHOAYNPNLPDV-UHFFFAOYSA-N	C22H27N3O3	381.474	665.745	316.474	134.877	2	6.7	15.425	2.727	-4.438	270.939	-0.862	244.519	-3.058	86.459	6	0	0
2911	-3.042	-41.31	-1.993	-28.13	-2.38	-35.1	-1.954	-34.48	O=C(c1nnn(c1)CC1(O)CCN(CC1)C(=O)c1ncsc1)NC1CCCC1	HICZEOXQENTRPN-UHFFFAOYSA-N	C18H24N6O3S	404.486	705.832	364.351	164.177	2	10.25	15.074	2.035	-4.747	274.797	-1.378	251.464	-3.546	82.512	9	0	0
174189	-3.079	-41.3	-2.799	-43.87	-2.519	-43.72	-2.464	-40.04	Fc1ccc(cc1)c1n[nH]c(c1)N1CCC(C1)NC(=O)c1cccc2c1cc[nH]2	XUXJILDJNZJQNM-UHFFFAOYSA-N	C22H20FN5O	389.431	695.449	129.942	114.366	3	4	12.831	4.684	-6.971	815.396	-0.657	715.285	-2.011	100	6	0	1
192665	-4.029	-41.18	-2.861	-30.41	-2.935	-31.41	-2.429	-33.33	OC1CN(CCc2ccccc2)C(=O)CN(C1)C(=O)c1n[nH]c(c1)C1CC1	OZZNXEWQZQLOQM-UHFFFAOYSA-N	C20H24N4O3	368.435	609.543	282.247	141.05	1	7.7	12.475	1.901	-3.284	345.272	-0.983	211.365	-2.983	83.503	7	0	0
205215	-2.803	-41.16	-2.845	-39.9	-2.152	-29.54	-2.603	-39.77	Clc1ccc(s1)C(=O)N1CCC(C1)Nc1cccnc1	ONLYQAWWJCSKRF-UHFFFAOYSA-N	C14H14ClN3OS	307.797	521.275	131.614	80.48	1	5.5	9.277	2.787	-3.764	1708.88	-0.104	2676.25	-1.935	100	4	0	0
205686	-2.622	-41.15	-2.338	-35.61	-2.247	-47.35	-2.224	-38.9	C=CCNC(=O)C1CCCN(C1)c1nc2c(csc2c(=O)[nH]1)c1ccc(cc1)C	XNYQOOOFDSDRRA-UHFFFAOYSA-N	C22H24N4O2S	408.517	745.22	353.601	115.892	2	6.5	14.233	3.642	-6.33	516.996	-0.778	712.97	-2.57	96.836	6	0	1
17555	-3.222	-41.14	-1.992	-40.73	-2.271	-38.98	-2.439	-42.93	Clc1ccc(cc1)c1n[nH]c(c1)N1CCN(CC1)C(=O)c1ccc(cc1)OC(F)(F)F	MHVDXZVUZZVJKA-UHFFFAOYSA-N	C21H18ClF3N4O2	450.847	720.558	137.923	83.33	1	4.5	9.631	5.849	-8.251	1605.78	0.014	9349.99	-1.782	100	6	1	1
151159	-2.58	-41.12	-1.953	-36.69	-3.622	-31.77	-2.741	-36.52	CCOc1cc(ccc1OCC(=O)N)C1SCC(=O)Nc2c1c(C)nn2c1cccc(c1)Cl	PZOOMHQPLCIWBK-UHFFFAOYSA-N	C23H23ClN4O4S	486.972	714.188	257.255	169.617	3	8	17.627	2.926	-4.783	128.554	-1.147	404.862	-3.523	81.828	8	0	1
17568	-3.489	-40.88	-3.011	-37.81	-3.013	-32	-2.07	-29.56	Clc1ccc(cc1)c1n[nH]c(c1)N1CCCC(C1)NC(=O)c1c[nH]c2c1cccc2	DXLUKISWHYMQPK-UHFFFAOYSA-N	C23H22ClN5O	419.913	741.77	163.296	112.506	2	3	10.421	5.911	-8.457	849.191	-0.628	1021.23	-2.011	100	6	1	1
147019	-2.845	-40.88	-2.17	-31.2	-3.775	-35.82	-3.282	-35.67	O=C(C1CC(=O)N(C1)CCc1c[nH]c2c1cc(Cl)cc2)Nc1nccs1	DJVPHWSZKCTVGY-UHFFFAOYSA-N	C18H17ClN4O2S	388.871	642.925	129.333	125.211	2	7	15.3	2.654	-4.016	340.246	-0.696	1339.89	-2.39	87.798	6	0	0
1318	-3.021	-40.83	-4.014	-43.48	-3.751	-42.16	-3.311	-45.51	COc1ccc(cc1)c1n[nH]c(c1)N1CCC(C1)NC(=O)c1cccnc1	AIZCLGUJOSMSLL-UHFFFAOYSA-N	C20H21N5O2	363.418	689.994	228.566	125.797	2	6.25	12.942	3.522	-6.009	635.285	-0.967	302.958	-2.368	100	7	0	1
58521	-2.667	-40.83	-2.001	-22.4	-2.748	-35.76	-1.939	-24.6	COc1cc(ccc1O)c1nc2n(c1Nc1ccc(c(c1)Cl)C)cccn2	CIZGQNRZJIZTGR-UHFFFAOYSA-N	C20H17ClN4O2	380.833	615.204	167.698	101.448	2	4.5	10.328	4.11	-5.366	1081.11	-0.472	1165.75	-2.002	100	6	0	0
113190	-2.96	-40.44	-1.662	-31.19	-2.255	-44.81	-2.464	-24.45	OCc1cnc(nc1C1CCCN(C1)C(=O)c1noc(c1)Cn1ncc(c1)C)C	BRMMUFZFCDYNDF-UHFFFAOYSA-N	C20H24N6O3	396.448	721.288	391.231	184.759	1	9.7	13.616	2.073	-4.935	175.319	-1.721	75.339	-3.933	79.244	9	0	0
153910	-2.689	-40.43	-1.753	-31.97	-2.452	-36.75	-2.852	-42.34	CCn1cnc(c1)S(=O)(=O)N1CCCC(C1)C(=O)Nc1ccccc1CC	VIJUXGXVKKVDDO-UHFFFAOYSA-N	C19H26N4O3S	390.499	670.118	353.871	102.31	1	9	12.489	2.804	-4.168	1060.94	-0.787	527.373	-2.075	100	7	0	0
128388	-2.595	-40.39	-3.022	-28.49	-1.992	-30.99	-2.418	-36.14	O=C(CC(S(=O)(=O)c1ccc2c(c1)NC(=O)CCS2)C)Nc1ccccc1	NSSKQDLHPHEMGI-UHFFFAOYSA-N	C19H20N2O4S2	404.498	684.697	181.558	180.725	2	9.5	15.72	2.006	-4.733	191.463	-1.533	135.804	-3.372	79.536	6	0	0
38554	-2.888	-40.38	-2.484	-46.52	-2.052	-37.23	-2.453	-40.59	COc1cccc(c1)CNC(=O)[C@@H]1C[C@H](CN1C1CCN(CC1)C(=O)CC(C)C)O	ZFSIRUFVLSRFBL-CTNGQTDRSA-N	C23H35N3O4	417.547	686.383	458.989	100.951	2	9.95	16.531	1.051	-1.816	149.405	-0.395	134.293	-4.325	72.016	7	0	0
102129	-2.822	-40.31	-3.067	-43.74	-2.483	-39.2	-2.964	-42.26	Clc1ccc(cc1)c1n[nH]c(c1)N1CCC(C1)NC(=O)c1c[nH]c2c1cccc2	QUOGPXFBYOCVOU-UHFFFAOYSA-N	C22H20ClN5O	405.886	716.641	131.29	122.016	2	3	10.408	5.544	-8.001	689.954	-0.707	815.811	-2.196	100	6	1	1
119655	-3.692	-40.31	-2.436	-27.48	-3.221	-35.57	-2.19	-37.2	O[C@H]1CN([C@@H](C1)C(=O)N)C1CCN(CC1)C(=O)c1cccc(c1)Cl	WFZWKYNURWRPPG-CABCVRRESA-N	C17H22ClN3O3	351.832	592.291	218.129	173.495	3	9.2	17.929	0.068	-1.857	34.952	-0.659	58.577	-6.031	54.967	6	0	0
44016	-3.181	-40.25	-2.441	-27.8	-2.313	-30.46	-1.936	-34	O=C(C1CCCCc2n1c(=O)[nH]n2)NCc1cc(C)ccc1C	NOCKJQCEAFBBID-UHFFFAOYSA-N	C17H22N4O2	314.386	582.506	318.089	148.79	2	5.5	12.952	1.945	-3.369	214.979	-0.964	176.078	-3.566	80.082	6	0	0
1005	-2.771	-40.16	-1.794	-33.44	-2.484	-34.07	-2.069	-40.69	O=C(NCc1cc(F)ccc1F)CCC1CCN(CC1)c1ncnc(c1)NC1CC1	RXYBUQRQPWOIJZ-UHFFFAOYSA-N	C22H27F2N5O	415.485	792.517	401.418	83.781	2	5.5	12.684	4.801	-6.805	936.222	-0.632	2365.36	-1.606	100	6	0	1
173944	-3.244	-40.11	-3.706	-42.48	-2.812	-34.25	-3.135	-43.34	COc1c(OC)cccc1C(=O)N1CCN(CC1)c1[nH]nc(c1)c1ccccc1	DHPMXIYZTXZMMQ-UHFFFAOYSA-N	C22H24N4O3	392.457	682.606	280.385	66.808	1	6	10.811	4.434	-6	2303.36	-0.289	1219.05	-1.281	100	7	0	1
6182	-2.572	-39.84	-2.005	-33.45	-2.475	-39.58	-2.669	-37.27	O=C(CC[C@H]1NC(=O)c2c(NC1=O)cccc2)NCCn1ccc2c1cccc2Cl	HGVPNFCYXDSEIP-GOSISDBHSA-N	C22H21ClN4O3	424.886	721.653	127.307	168.474	3	7.5	17.182	2.755	-5.132	166.243	-1.441	253.872	-2.78	82.826	7	0	0
166063	-3.001	-39.83	-2.202	-29.19	-2.672	-41.22	-2.444	-43.5	COc1ccc(cc1)CCC(=O)NC(C(=O)Nc1nc2c([nH]1)cccc2)C(CC)C	LVRVSQOJIGPNOQ-UHFFFAOYSA-N	C23H28N4O3	408.499	771.354	331.968	98.709	0.25	3.5	7.544	5.601	-6.887	817.151	-1.147	574.159	-1.179	100	7	1	1
98682	-3.053	-39.81	-1.842	-22.38	-2.761	-35.63	-2.244	-28.82	COc1ccc(cc1F)C(=O)N1CCC2(CC1)CCC2OCC(=O)N	LPIWANAHAGQBBV-UHFFFAOYSA-N	C18H23FN2O4	350.389	627.407	349.462	123.628	2	7.95	13.693	1.69	-3.792	484.976	-0.81	651.169	-2.974	84.911	6	0	0
119088	-3.042	-39.8	-2.165	-25.92	-2.674	-48.12	-3.812	-17.01	Clc1ccc2c(c1)nc([nH]2)CCC(=O)N1CC[C@H](C1)n1c(=O)[nH]c2c1nccc2	IIMBCQPNKZXNDS-CYBMUJFWSA-N	C20H19ClN6O2	410.862	690.79	162.052	164.067	2	7.5	16.334	2.505	-4.969	161.312	-1.164	301.321	-3.221	81.128	8	0	0
32574	-3.263	-39.78	-2.181	-36.78	-2.207	-36.34	-2.335	-29.58	CCC1N=c2n(C1)cnc(c2)N1CCN(CC1)C(=O)c1ccc(c(c1)OC)OC	SHTJVIBDCTXMGX-UHFFFAOYSA-N	C21H27N5O3	0	0	0	0	0	0	0	0	0	0	0	0	0	0	0	0	0
53555	-3.725	-39.69	-2.78	-32.84	-2.444	-33.7	-2.658	-34.68	CC(CNC(=O)CCn1c(=O)c2ccccc2n2c1nnc2SCC(=O)N)C	RNVWTHDYASJBDI-UHFFFAOYSA-N	C18H22N6O3S	402.47	707.266	290.423	232.127	3	10	21.57	0.205	-2.199	18.096	-2.311	33.592	-4.465	50.654	9	0	1
53535	-2.675	-39.66	-2.968	-35.49	-2.875	-35.32	-2.148	-34.66	CC(NC(=O)CCn1c2nnc(n2c2c(c1=O)cccc2)SCC(=O)N)C	VAFXGQHRHVEJOC-UHFFFAOYSA-N	C17H20N6O3S	388.443	675.172	260.172	235.618	3	10	21.998	-0.233	-1.731	15.682	-2.254	29.348	-4.63	46.977	9	0	1
3362	-2.923	-39.59	-2.534	-35.61	-2.45	-42.34	-2.522	-28.5	CN(c1ncc(c(n1)C1CCN(C1)C(=O)C1CC1)C(=O)NCc1c(C)n[nH]c1C)C	UKDGXUPYCTWRLD-UHFFFAOYSA-N	C21H29N7O2	411.506	722.858	520.709	135.567	2	9	14.722	2.32	-4.811	381.606	-1.111	240.566	-3.303	86.738	9	0	0
122484	-2.816	-39.58	-2.429	-33.6	-2.492	-32.08	-2.619	-33.5	COc1cc(ccc1O)C1SCC(=O)Nc2c1c(C)nn2c1ccc(cc1)C	RXBHLVVNWAKPSK-UHFFFAOYSA-N	C21H21N3O3S	395.475	659.867	306.346	105.606	2	5.5	11.394	3.976	-6.042	987.282	-0.508	754.612	-2.522	100	6	0	1
174179	-3.357	-39.57	-4.142	-46.1	-3.263	-40.87	-3.262	-40.46	Clc1ccc(cc1)c1n[nH]c(c1)N1CCC(C1)NC(=O)c1ccc2c(c1)nc[nH]2	FEOAYJNNBYHJRX-UHFFFAOYSA-N	C21H19ClN6O	406.874	711.466	133.301	146.183	3	5.5	14.273	4.057	-6.939	407.045	-0.972	461.221	-2.752	100	7	0	1
149649	-2.789	-39.57	-1.669	-31.23	-2.647	-39.28	-1.853	-31.52	NC(=O)CSc1nc2c(s1)cc(cc2)NC(=O)c1ccccc1Cl	KGFPSRNJCZMPOR-UHFFFAOYSA-N	C16H12ClN3O2S2	377.863	624.012	41.367	164.222	3	6.5	16.359	2.073	-3.955	154.162	-1.085	642.261	-3.055	78.246	5	0	0
121194	-2.635	-39.53	-2.152	-37.66	-2.014	-38.7	-2.569	-35.09	O=C(Nc1ccc(cc1)S(=O)(=O)N)CCS(=O)(=O)c1ccc2c(c1)NC(=O)C(CS2)C	LYNQBDXMICOZRR-UHFFFAOYSA-N	C19H21N3O6S3	483.571	759.661	175.126	317.852	4	14	23.371	-0.096	-4.394	9.588	-3.283	5.383	-5.906	43.954	9	0	1
161897	-2.792	-39.4	-2.104	-37.54	-2.556	-39.41	-2.704	-40.67	Clc1ccc2c(c1)cc([nH]2)C(=O)N1CCN(CC1)C(=O)c1cccc(c1)N(C)C	WGZUTJYZCHJGJE-UHFFFAOYSA-N	C22H23ClN4O2	410.902	717.062	277.756	106.687	1	7	11.671	4.161	-6.537	964.251	-0.576	1167.96	-2.277	100	6	0	1
14471	-2.996	-39.31	-4.306	-44.2	-3.052	-38.74	-2.13	-33.93	O=C(c1ccc2c(c1)[nH]cc2)NC1CCCN(C1)c1[nH]nc(c1)c1ccccc1	FPIMIPMVHJZCNK-UHFFFAOYSA-N	C23H23N5O	385.468	723.681	163.132	111.929	3	4	13.166	4.861	-7.263	859.951	-0.781	420.265	-1.81	100	6	0	1
200130	-3.214	-39.26	-2.143	-22.62	-3.414	-43.74	-2.655	-41.46	CCCC(C(=O)Nc1nc2c([nH]1)cccc2)NC(=O)CCc1cccc(c1)OC	GKXVSUSZJORKIR-UHFFFAOYSA-N	C22H26N4O3	394.472	786.54	310.556	110.251	0.25	3.5	8.689	5.561	-6.786	513.329	-1.323	437.25	-1.303	95.06	7	1	1
134411	-3.002	-39.25	-2.221	-43.34	-2.471	-24.12	-1.904	-16.95	COc1cc(cc(c1)OC)Nc1nc(SCC(=O)NCCc2ccc(cc2)S(=O)(=O)N)nc2c1cccc2	XHELRQZMICXMLO-UHFFFAOYSA-N	C26H27N5O5S2	553.65	786.007	238.482	181.074	4	11	21.864	2.599	-3.507	99.703	-1.913	104.029	-2.48	64.98	10	1	0
33572	-2.742	-39.23	-2.458	-45.59	-2.39	-41.01	-2.133	-39.16	COc1ccccc1C(=O)NC1CCN(C1)c1[nH]nc(c1)c1ccc(cc1)Cl	LKTRJYFNRPLJBB-UHFFFAOYSA-N	C21H21ClN4O2	396.875	703.295	203.544	89.036	2	4.75	11.296	4.932	-7.032	1417.64	-0.387	1776.31	-1.677	100	6	0	1
201323	-3.619	-39.22	-1.985	-39.51	-2.413	-44.44	-2.76	-41.86	COc1ccc(cc1)N1CCN(CC1)C(=O)CN1C(=O)NC2(C1=O)CCOCC2	JXBPMHPMMFORHD-UHFFFAOYSA-N	C20H26N4O5	402.449	691.402	440.372	119.141	1	9.95	14.746	1.563	-4.188	566.16	-0.84	354.488	-2.963	85.371	9	0	0
53546	-3.653	-39.21	-3.209	-36.09	-2.55	-36.75	-2.822	-34.84	CCC(NC(=O)CCn1c(=O)c2ccccc2n2c1nnc2SCC(=O)N)C	IQQUCCXFPPTOHU-UHFFFAOYSA-N	C18H22N6O3S	402.47	709.092	305.085	219.312	3	10	20.801	0.252	-2.534	28.382	-2.202	45.328	-4.229	54.425	9	0	0
144044	-3.714	-39.1	-2.188	-21.94	-2.493	-35.23	-2.132	-29.4	CCOc1ccccc1NS(=O)(=O)c1ccc2c(c1)CCCC(=O)N2	QEYQQHJWAHCBSE-UHFFFAOYSA-N	C18H20N2O4S	360.427	591.186	203.201	152.822	2	7.75	13.237	1.938	-3.601	352.116	-1.129	161.448	-3.03	83.871	6	0	0
9703	-2.766	-39.04	-1.774	-35.7	-2.735	-35.76	-1.86	-36.03	OCC1CN(CCN1c1ccc(c(c1)C(F)(F)F)C#N)C(=O)c1ccc(c(c1)F)OC	BNPPTEAKCWXCAR-UHFFFAOYSA-N	C21H19F4N3O3	437.393	695.458	223.953	142.835	1	7.95	11.859	3.526	-6.791	437.92	-0.854	1257.54	-3.024	94.868	6	0	1
45497	-3.394	-38.99	-1.689	-23.76	-2.197	-20.79	-2.07	-29.15	O=C(c1cccc(c1)N(C)C)NC1CCN(CC1)c1cn[nH]c(=O)c1	RPIXDPVJOPVKLX-UHFFFAOYSA-N	C18H23N5O2	341.412	656.185	308.706	163.358	2	7	12.604	2.472	-5.04	279.752	-1.363	124.847	-3.498	85.211	7	0	0
44930	-3.131	-38.98	-2.634	-28.09	-2.456	-35.32	-2.316	-25.96	CCC(n1nc(c2c1NC(=O)CSC2c1ccc(cc1)C)O)C	HVRAYMIOXVLSME-UHFFFAOYSA-N	C17H21N3O2S	331.432	577.907	310.138	103.371	2	4	8.923	3.489	-4.907	1036.65	-0.477	784.211	-2.675	100	5	0	0
102116	-3.464	-38.97	-3.519	-45.39	-2.69	-41.62	-2.38	-49.24	COc1ccc(cc1)c1n[nH]c(c1)N1CCC(C1)NC(=O)c1cccc(c1)Cl	UBSKAVCMAASHJK-UHFFFAOYSA-N	C21H21ClN4O2	396.875	722.525	231.259	92.213	2	4.75	11.285	4.965	-7.371	1322.66	-0.462	1648.38	-1.777	100	6	0	1
71629	-2.628	-38.94	-2.282	-36.22	-3.118	-44.86	-2.641	-34.14	COc1cccc(c1)N1CCN(CC1)C(=O)C1CCCN(C1)c1ccncc1	GDVZMNROUOQIRD-UHFFFAOYSA-N	C22H28N4O2	380.489	701.938	355.164	59.227	0	7.25	12.291	3.249	-4.582	1730.22	-0.172	1457.9	-1.406	100	6	0	0
172220	-3.582	-38.93	-2.139	-31.83	-2.888	-40.85	-3.746	-44.91	O=C(c1cscc1)NCC1CCN(CC1)c1[nH]nc(c1)c1cccnc1	AHPZTPOMUTUFOM-UHFFFAOYSA-N	C19H21N5OS	367.468	674.669	178.555	122.085	2	5.5	12.042	3.934	-6.227	688.917	-0.758	668.864	-2.361	100	6	0	1
124306	-2.974	-38.88	-1.908	-32.87	-2.839	-42.62	-2.497	-40.37	O=C1CC(C)Sc2c(N1)cc(cc2)S(=O)(=O)Nc1ccc2c(c1)OCO2	XOZFAQITCAPXIE-UHFFFAOYSA-N	C17H16N2O5S2	392.444	605.337	206.994	141.197	2	9	14.816	1.627	-3.923	453.864	-0.889	312.78	-3.038	84.027	7	0	0
182345	-2.908	-38.74	-3.271	-20.07	-2.671	-32.76	-3.2	-40.81	Clc1ccc(cc1)OCC(=O)N1CCCC(C1)c1[nH]ccc1C(=O)N	OPUVOQIDBOEFAM-UHFFFAOYSA-N	C18H20ClN3O3	361.827	636.659	160.177	149.231	2	5.25	13.524	2.795	-4.538	216.81	-1.007	429.043	-2.985	85.123	6	0	0
167310	-2.659	-38.71	-3.102	-37	-2.645	-39.38	-2.279	-38.31	Fc1cccc(c1)Nc1nccc(n1)C1CCCN(C1)C(=O)c1cccs1	FVWFUXSKQIKYQU-UHFFFAOYSA-N	C20H19FN4OS	382.455	657.234	134.657	80.139	1	5.5	10.501	4.503	-6.127	1721.62	-0.201	2738.77	-1.464	100	5	0	1
206341	-3.403	-38.69	-2.935	-23.38	-3	-28.26	-2.011	-16.92	O=C(C1NC(=O)c2n(C1)ccc2)NCc1ccccn1	WWMCIXCZVUYYFW-UHFFFAOYSA-N	C14H14N4O2	270.29	564.552	109.168	138.553	1.25	5.25	13.042	1.661	-3.086	257.21	-1.009	224.199	-2.669	79.809	6	0	0
68651	-3.362	-38.68	-2.31	-17.83	-3.557	-38.44	-2.776	-33.08	COc1ccc2c(c1)cc(c(n2)O)CCC(=O)NCCOc1ccccc1OC	UCPMISSKSHLNKO-UHFFFAOYSA-N	C22H24N2O5	396.442	721.079	315.508	97.187	2	7.25	13.703	3.23	-4.61	837.883	-1.012	595.163	-1.36	100	7	0	0
109950	-3.002	-38.67	-2.457	-30.94	-3.441	-40.03	-2.737	-31.6	COc1ccc2c(c1)[nH]c(c2)C(=O)NC1CCCN(C1)c1ccc(=O)n(n1)C	GFIQOFVXBWZING-UHFFFAOYSA-N	C20H23N5O3	381.433	669.693	353.018	126.473	2	5.75	11.416	3.616	-5.819	625.978	-0.884	298.163	-2.892	100	8	0	1
42985	-3.313	-38.66	-2.34	-21.04	-2.262	-31.91	-2.084	-30.42	O=C(N1C[C@H](C[C@H]1C(=O)N)Oc1cccnc1)Cc1ccccc1	CPKUFOXUTBRTMI-HOTGVXAUSA-N	C18H19N3O3	325.366	606.521	98.538	150.695	2	7.75	18.15	0.729	-2.028	135.09	-1.209	168.337	-2.558	69.349	6	0	0
195563	-2.819	-38.63	-1.959	-28.18	-2.768	-38.47	-2.093	-29.96	COCCNC(=O)c1cc2n(n1)C[C@H](C2)NC(=O)c1ccc2c(c1)[nH]cc2	SRAUOCJATAPLCZ-AWEZNQCLSA-N	C19H21N5O3	367.407	673.384	281.497	133.915	3	7.7	14.66	2.54	-4.744	532.089	-1.2	250.133	-2.503	90.61	8	0	0
174199	-3.108	-38.62	-2.967	-37.9	-2.49	-32.49	-2.713	-39.79	COc1cc(OC)ccc1C(=O)NC1CCN(C1)c1[nH]nc(c1)c1cccs1	ZSTHYRVWOPTZLP-UHFFFAOYSA-N	C20H22N4O3S	398.479	718.522	303.641	92.325	2	5.5	11.439	4.549	-6.781	1319.41	-0.568	1190.89	-1.862	100	7	0	1
7580	-3.485	-38.59	-2.155	-31.07	-2.83	-31.37	-3.089	-26.4	COc1ccc(cc1NS(=O)(=O)c1ccc2c(c1)NC(=O)C(C(=O)N2)C)OC	KBBIMQFCHODVEL-UHFFFAOYSA-N	C18H19N3O6S	405.425	639.021	236.409	200.691	3	11	18.117	0.666	-3.531	123.808	-1.691	52.124	-4.029	68.303	9	0	0
169979	-2.815	-38.58	-2.738	-24.65	-2.171	-26.46	-1.887	-33.64	COc1ccccc1C(=O)N1CCC(CC1)c1nn2c(c1)C(=O)NCCC2	HNFDUDHSEQAKHK-UHFFFAOYSA-N	C20H24N4O3	368.435	651.251	372.498	115.54	1	7.25	11.347	2.984	-5.148	794.756	-0.69	385.935	-2.882	96.325	7	0	0
110807	-2.748	-38.55	-2.728	-27.28	-3.082	-31.12	-1.98	-40.04	COc1ccc(c(c1)OC)CCNC(=O)CC1CCn2c(CC1)n[nH]c2=O	CWQWVGHBDVQHTH-UHFFFAOYSA-N	C19H26N4O4	374.439	688.465	436.401	163.305	2	7	13.155	2.205	-4.295	180.039	-1.559	125.003	-3.544	80.223	8	0	0
145652	-3.323	-38.52	-2.302	-24.18	-3.539	-42.3	-3.422	-44.87	COc1ccc(cc1OC)NC(=O)C1CCC(CC1)CNS(=O)(=O)c1csc(c1)C(=O)N	LUXWIDXSRSROAV-UHFFFAOYSA-N	C21H27N3O6S2	481.581	767.184	370.657	216.67	4	11	18.685	1.965	-4.984	87.341	-2.194	62.055	-4.171	73.197	9	0	0
46357	-3.65	-38.45	-1.971	-25.99	-2.749	-27.95	-3.266	-39.54	CCOc1ccc(cc1)NC(=O)C1(C)Oc2cccnc2NC1=O	MPTFSFILIKCGLZ-UHFFFAOYSA-N	C17H17N3O4	327.339	600.236	207.547	139.004	0	5.5	8.37	2.702	-3.945	476.124	-1.043	221.822	-2.804	90.692	7	0	0
160351	-2.742	-38.34	-1.997	-29.08	-2.405	-31.73	-2.046	-26.39	COc1ccccc1NC(=O)CSc1ncnc2c1sc(n2)N(C)C	QMXJOQLESJOJLJ-UHFFFAOYSA-N	C16H17N5O2S2	375.463	677.026	286.529	100.433	1	7.25	10.939	3.303	-5.178	1105.33	-0.741	1089.24	-1.963	100	7	0	0
123227	-3.072	-38.31	-1.94	-23.57	-2.014	-27.51	-2.442	-45.92	COc1ccc(cc1CNS(=O)(=O)c1ccc2c(c1)NC(=O)CCS2)OC	JPJHJIVKGDKBEZ-UHFFFAOYSA-N	C18H20N2O5S2	408.486	639.187	273.778	150.058	2	9	13.965	2.055	-3.996	374.023	-1.144	277.709	-3.086	85.026	7	0	0
21222	-2.805	-38.25	-2.824	-39.46	-3.349	-34.78	-2.049	-39.76	O=C(c1ccc2c(c1)[nH]cc2)N1CCN(CC1)c1[nH]nc(c1)c1cccs1	FIIGPUWZHPSCAF-UHFFFAOYSA-N	C20H19N5OS	377.463	668.76	137.664	110.199	2	4.5	11.788	4.367	-6.718	893.059	-0.533	779.022	-2.133	100	6	0	1
134170	-2.804	-38.24	-2.555	-38.23	-2.424	-40.48	-2.584	-42.89	CCCCCSc1nnc2c(n1)OC(Nc1c2cccc1)c1ccc(c(c1)O)O	RRVDATUJLSBQRY-UHFFFAOYSA-N	C21H22N4O3S	410.49	719.549	237.107	151.404	3	6.5	13.733	3.629	-5.839	363.19	-1.394	270.737	-2.609	94.013	7	0	1
2935	-3.378	-38.17	-1.802	-28.23	-2.573	-39.37	-4.075	-34.98	O=C(N1CC(C1)n1nnc(c1)C(=O)N(C)C)CCc1c[nH]c2c1cccc2	FWPIBQDDRHXLPV-UHFFFAOYSA-N	C19H22N6O2	366.422	686.005	291.601	173.84	1	7.5	14.209	2.097	-4.091	122.598	-1.563	97.485	-3.466	76.603	8	0	0
166035	-3.157	-38.06	-2.448	-36.45	-2.922	-33.93	-2.075	-40.12	NC(=O)CNC(=O)C1CCN(CC1)c1nc2c(csc2c(=O)[nH]1)c1ccccc1F	DMFKXZUJWXSTSF-UHFFFAOYSA-N	C20H20FN5O3S	429.468	712.613	209.951	227.299	3.25	8.25	20.976	1.166	-4.071	23.16	-1.834	76.959	-4.737	58.2	8	0	0
21310	-2.738	-38.02	-2.455	-39.1	-3.891	-39.09	-2.73	-38.34	Clc1ccc(cc1)c1n[nH]c(c1)N1CCCC(C1)NC(=O)c1ccnn1C	QMXZWEVQWDEHLQ-UHFFFAOYSA-N	C19H21ClN6O	384.867	686.286	229.744	105.573	2	5	11.428	4.456	-6.817	987.988	-0.486	1202.11	-2.288	100	7	0	1
36844	-3.635	-38.01	-2.372	-29.95	-3.041	-31.22	-3.655	-19.55	COc1ccc(cc1)C(=O)NCC1CCCCC(=O)N1	WBWCRSYUGQASSA-UHFFFAOYSA-N	C15H20N2O3	276.335	560.099	290.923	130.865	2	5.75	13.926	1.382	-2.333	250.045	-0.927	268.8	-3.06	77.955	5	0	0
47017	-2.598	-38	-1.704	-43.01	-3.294	-48	-2.421	-36.33	O=C(Nc1cccc(c1)O)COCc1noc(c1)c1ccc2c(c1)OCO2	DPOUQWHBQBVQBX-UHFFFAOYSA-N	C19H16N2O6	368.345	615.358	145.274	138.939	2	7.95	13.834	2.112	-3.762	476.806	-1.15	222.165	-2.338	87.251	8	0	0
177157	-3.623	-37.89	-2.344	-23.91	-2.939	-24.88	-2.908	-33.31	COc1ccc(cc1CNC(=O)C1(C)CCCCC(=O)N1)OC	QLHHXUPYWJIAQN-UHFFFAOYSA-N	C17H24N2O4	320.388	567.942	381.235	91.814	1.25	5.75	13.914	1.615	-1.474	371.089	-0.542	675.624	-2.397	82.39	6	0	0
102047	-2.983	-37.82	-2.228	-32.46	-2.822	-40.4	-2.579	-39.93	Clc1ccc(cc1)c1n[nH]c(c1)N1CCCC(C1)NC(=O)c1cccn1C	PRHFFASVHDXMLD-UHFFFAOYSA-N	C20H22ClN5O	383.88	701.863	223.489	85.954	2	4	10.63	5.132	-7.411	1516.35	-0.305	1910.03	-1.781	100	6	1	1
199431	-3.21	-37.81	-2.697	-41.75	-2.972	-43.57	-2.373	-33.58	COc1ccc(cc1)NC(=O)c1ccnc(c1)Nc1ccc(c(c1)Cl)C	IDUBYBGCCODKBB-UHFFFAOYSA-N	C20H18ClN3O2	367.834	664.308	174.056	79.58	2	4.75	10.785	4.416	-5.964	1742.77	-0.427	1869.4	-1.263	100	5	0	1
38046	-3.42	-37.81	-2.462	-31.11	-2.335	-33.1	-2.746	-34.2	COc1ccccc1OCCNC(=O)CC1=C2CCCCC2NC1=O	BGVNATYNFPHDOB-UHFFFAOYSA-N	C19H24N2O4	344.41	650.234	408.625	101.401	2	6.5	11.039	2.399	-4.461	998.741	-0.89	538.812	-2.222	94.677	6	0	0
187504	-2.647	-37.78	-2.016	-25.95	-3.658	-44.01	-2.002	-25.19	OC[C@H]1CN(C[C@@H]1NC(=O)CCc1cccc(c1)OC)c1ccncn1	MCXCQHKDVZCTJL-WBVHZDCISA-N	C19H24N4O3	356.424	682.92	275.932	127.346	2	7.95	14.711	2.125	-4.089	438.072	-1.204	292.08	-2.209	86.666	7	0	0
21225	-3.016	-37.76	-3.233	-37.92	-2.461	-30.07	-2.945	-38.24	O=C(c1ccc2c(c1)cc[nH]2)N1CCN(CC1)c1[nH]nc(c1)c1cccs1	JFESJGUCTHQGLC-UHFFFAOYSA-N	C20H19N5OS	377.463	662.684	137.282	112.388	2	4.5	11.734	4.312	-6.612	851.383	-0.541	739.663	-2.201	100	6	0	1
197495	-2.859	-37.72	-2.608	-26.39	-3.404	-31.93	-2.862	-38.47	OCC(c1nnc(n1C)SCC(=O)Nc1cccc(c1)C(=O)O)NC(=O)c1ccccc1	GHUQLDHXHFAQCQ-UHFFFAOYSA-N	C21H21N5O5S	455.487	754.489	127.379	261.429	4	10.7	19.816	2.191	-4.632	8.325	-2.801	5.024	-4.186	56.249	10	0	1
184172	-3.014	-37.72	-2.793	-28.5	-3.278	-35.99	-2.862	-37.68	CCn1ncc(c1)S(=O)(=O)N1CCC(C1)Cc1nnc([nH]1)c1ccncc1	ROXVMHIHJDGYPB-UHFFFAOYSA-N	C17H21N7O2S	387.459	677.757	281.077	188.247	1	10	14.26	1.657	-4.084	162.462	-1.636	69.385	-3.775	76.214	9	0	0
200419	-2.603	-37.72	-1.661	-28.26	-2.56	-29.31	-2.076	-26.15	COc1cccc(c1)NC(=O)C1CCCN(C1)c1nnc2n1cccc2	MZZHFNLYDZNOJN-UHFFFAOYSA-N	C19H21N5O2	351.407	639.98	235.822	95.198	1	5.75	10.475	3.694	-5.342	1239.18	-0.557	623.759	-1.898	100	7	0	0
29031	-2.677	-37.71	-1.832	-29.56	-2.254	-34.89	-1.854	-33.33	CCC(=O)NCCc1csc(n1)C1CCCN(C1)C(=O)Cc1cccc(c1)F	MDPTXTNBBPONAG-UHFFFAOYSA-N	C21H26FN3O2S	403.514	760.962	384.47	85.241	1	7	14.533	3.407	-5.126	580.605	-0.548	2329.34	-1.791	96.361	5	0	0
59264	-2.539	-37.69	-3.182	-29.59	-2.718	-28.43	-3.247	-31.64	CNc1nccc(n1)N1CCC(CC1)CC(=O)NCc1cccc(c1OC)OC	KGUYCEIGFAYXTF-UHFFFAOYSA-N	C21H29N5O3	399.492	733.045	461.552	73.275	2	7	12.018	3.559	-5.668	1807.7	-0.638	1046.48	-1.5	100	8	0	0
128444	-2.846	-37.66	-2.055	-41.43	-2.388	-35.18	-2.56	-27.36	CCOc1ccccc1NC(=O)CCS(=O)(=O)c1ccc2c(c1)NC(=O)C(CS2)C	JYFNPLFTNDHYSV-UHFFFAOYSA-N	C21H24N2O5S2	448.551	731.693	299.836	149.101	2	10.25	15.65	2.65	-4.922	381.919	-1.322	284.38	-2.735	88.676	7	0	0
51572	-3.068	-37.64	-3.848	-43.15	-2.836	-48.33	-2.718	-42.22	CC1CCN(CC1)c1nc2c(s1)c(ncn2)SCC(=O)Nc1ccccc1C(=O)N	FTPNPRZVJAXAOX-UHFFFAOYSA-N	C20H22N6O2S2	442.553	763.359	278.514	191.231	2	8	14.184	3.357	-6.613	152.215	-1.75	135.017	-3.735	85.66	8	0	1
46251	-3.008	-37.64	-4.321	-29.24	-3.925	-36.31	-3.177	-27.24	C#CCOc1ccc(cc1OC)C1SCC(=O)Nc2c1c(C)n[nH]2	RSAPIUJSUAFSQE-UHFFFAOYSA-N	C17H17N3O3S	343.4	564.592	267.085	131.4	2.5	5.5	11.061	2.595	-4.081	562.131	-0.748	421.713	-3.101	91.359	6	0	0
68530	-2.946	-37.61	-1.712	-31.64	-2.991	-33.28	-2.333	-34.4	CCC(C(C(=O)Nc1nc2c([nH]1)cccc2)NC(=O)c1cc(OC)c(c(c1)OC)OC)C	NFCZIAOJQXXWIO-UHFFFAOYSA-N	C23H28N4O5	440.498	767.771	434.001	98.378	0.25	5	6.922	5.67	-6.746	1156.07	-1.093	578.667	-1.543	100	9	1	1
208932	-2.745	-37.59	-1.671	-26.5	-3.727	-28.43	-2.264	-35.89	O=C(Nc1ccc(cc1F)F)CN1C(=O)NC2(C1=O)CCOCC2	BJJDWTXHUIPDDF-UHFFFAOYSA-N	C15H15F2N3O4	339.298	527.2	202.23	128.68	2	7.7	12.608	1.532	-3.265	596.52	-0.552	672.208	-3.153	85.593	7	0	0
198119	-4.023	-37.49	-2.564	-19.11	-2.445	-19.47	-2	-25.92	O=C(C1NC(=O)c2n(C1)ccc2)Nc1ccc(c(c1)F)F	JXKUBYNQAMUETQ-UHFFFAOYSA-N	C14H11F2N3O2	291.257	492.193	42.922	105.598	1.25	4.25	8.963	2.715	-4.374	987.438	-0.251	1495.38	-2.376	96.439	5	0	0
174123	-3.314	-37.37	-2.187	-31.56	-3.163	-40.63	-3.539	-40.92	CCn1ccc(n1)C(=O)NC1CCCN(C1)c1[nH]nc(c1)c1ccc(cc1)F	RYWDHHXIJZPICN-UHFFFAOYSA-N	C20H23FN6O	382.44	727.754	297.947	105.446	2	5.5	11.778	4.457	-7.109	990.722	-0.678	882.769	-2.197	100	7	0	1
44596	-3.266	-37.29	-2.229	-32.79	-2.071	-31.43	-2.002	-31.13	COCc1nnn(c1)C1CCN(C1)C(=O)c1ccc(nc1)OC	ZKCNQZBQERDXAS-UHFFFAOYSA-N	C15H19N5O3	317.347	605.033	359.091	120.523	0	8.2	10.043	1.412	-2.738	712.825	-0.868	343.117	-2.915	86.278	8	0	0
151150	-3.451	-37.24	-3.291	-32.28	-3.91	-42.79	-2.492	-40.01	COc1cc(ccc1OCc1ccccc1F)C1CC(=O)Nc2c1c(C)n[nH]2	MQGBEDMNOYWEDD-UHFFFAOYSA-N	C21H20FN3O3	381.406	614.522	242.197	122.987	2	5	10.585	3.62	-5.02	675.49	-0.76	407.517	-2.588	100	6	0	0
111696	-3.223	-37.22	-1.992	-37.38	-2.887	-34.9	-2.62	-34.65	N#Cc1ccc(cc1C(F)(F)F)N1CC(C2(C1)CCN(CC2)C(=O)c1ccc(nc1O)C)C(=O)N	IFTFMDGHHXRRMZ-UHFFFAOYSA-N	C24H24F3N5O3	487.481	763.937	248.675	237.902	2	9.5	17.992	2.213	-6.762	33.466	-1.92	83.975	-5.02	67.189	8	0	1
34715	-3.155	-37.2	-2.871	-36.08	-2.956	-39.2	-1.859	-31.52	O=C(CC1CCCN(C1)c1cnn(c(=O)c1)CC1CC1)NCc1cccs1	JHRVZBJFCMIOFL-UHFFFAOYSA-N	C20H26N4O2S	386.511	687.502	386.982	97.07	1	6	10.56	3.671	-5.181	840.755	-0.653	1095.11	-2.185	100	6	0	0
2545	-2.726	-37.12	-2.829	-19.74	-2.351	-22.14	-2.807	-33.94	O=C(N1CCCCC1c1nnc([nH]1)C1CC1)NC1CCCC1	AKAVEPPKAHXFGA-UHFFFAOYSA-N	C16H25N5O	303.406	610.632	508.924	93.816	2	4.5	10.723	2.595	-4.747	838.06	-0.423	644.443	-3.125	94.462	6	0	0
182926	-4.237	-37.11	-2.705	-40.39	-2.672	-34.05	-2.554	-30.17	O=C([C@@H]1C[C@@H](CN1C(=O)c1cc2c([nH]1)cccc2)Oc1cccnc1)NC1CC1	MLMTXXWAOXOWII-PXNSSMCTSA-N	C22H22N4O3	390.441	720.121	238.057	116.322	2	7.75	16.363	2.779	-4.738	456.254	-1.009	378.881	-1.895	90.813	7	0	0
135313	-3.336	-37.09	-2.078	-37.84	-2.925	-35.43	-3.121	-24.36	CC1CCC2C(C1)C(=O)N(C2=O)c1ccc(c(c1)[N+](=O)[O-])NC1CCCCNC1=O	LVLFURPKVNMNLA-UHFFFAOYSA-N	C21H26N4O5	414.46	691.273	397.442	223.349	2	7.5	15.555	1.838	-4.506	40.456	-1.859	30.302	-5.1	66.468	9	0	0
206374	-3.134	-37.09	-2.239	-26.66	-3.225	-37.1	-2.602	-27.36	O=C(c1cscc1)N1CCN(CC1)c1ncn2c(=NCC2C)c1	RPCJKDWKDKMVIC-UHFFFAOYSA-N	C16H19N5OS	0	0	0	0	0	0	0	0	0	0	0	0	0	0	0	0	0
112136	-2.812	-37.08	-1.971	-20.42	-2.161	-34.56	-2.683	-30.1	CCOc1ccccc1C(=O)N1CCN(C(C1)CO)c1ccc(c(c1)C(F)(F)F)C#N	ZGNMBIGVRRXEAI-UHFFFAOYSA-N	C22H22F3N3O3	433.429	705.464	231.135	140.723	1	7.95	11.918	3.689	-6.642	458.585	-0.967	832.231	-2.742	96.179	6	0	1
82581	-3.245	-37.02	-2.113	-26.4	-2.508	-39.87	-2.409	-37.93	COc1cccc(c1OC)C(=O)N1CCN(CC1)c1[nH]nc(c1)c1cccs1	FORKBYFIAKJQGU-UHFFFAOYSA-N	C20H22N4O3S	398.479	703.729	302.015	77.918	1	6	10.576	4.512	-6.564	1807.2	-0.334	1626.82	-1.681	100	7	0	1
109625	-3.257	-37.01	-2.866	-30.23	-3.313	-42.06	-2.622	-41.2	OC[C@H]1CN(C[C@@H]1C(=O)NC)C(=O)c1[nH]nc(c1)c1cc(C)ccc1C	RILFCMGIAJZTEA-HIFRSBDPSA-N	C19H24N4O3	356.424	661.228	370.477	165.418	2	7.2	14.822	1.877	-3.991	147.796	-1.351	118.923	-3.743	76.771	7	0	0
123668	-3.214	-37.01	-2.416	-31.48	-3.276	-29.99	-2.562	-30.93	COC(=O)CC1=CC(=Nc2c(N1)cccc2)SCC(=O)N	IMGHTIRKAZPHCX-UHFFFAOYSA-N	C14H15N3O3S	305.351	557.56	159.163	171.334	2	5.5	13.974	1.362	-2.412	106.331	-1.28	166.236	-3.53	71.196	6	0	0
33571	-2.836	-37	-2.285	-30.38	-3.187	-38.21	-3.71	-37.26	O=C(c1ccc2c(c1)[nH]cc2)NC1CCN(C1)c1[nH]nc(c1)c1ccccc1	AUTNXWIRHGKTGM-UHFFFAOYSA-N	C22H21N5O	371.441	695.797	132.906	114.41	3	4	13.115	4.544	-6.773	814.618	-0.776	396.371	-1.856	100	6	0	1
205165	-2.949	-36.98	-2.406	-30.05	-2.165	-31.9	-2.573	-29.02	Clc1ccc(c(c1)F)NC(=O)N1CCN(CC1)c1ncn2c(=NCC2C)c1	AEGSRVTYHDVXTE-UHFFFAOYSA-N	C18H20ClFN6O	0	0	0	0	0	0	0	0	0	0	0	0	0	0	0	0	0
187697	-3.149	-36.94	-1.798	-33.08	-2.263	-31.83	-2.025	-40.17	OC[C@H]1CN(C[C@@H]1NC(=O)CCc1c(C)nn(c1C)C)c1ncccn1	YBOWODYVKITFGD-ZBFHGGJFSA-N	C18H26N6O2	358.442	703.736	401.398	137.415	2	7.7	14.561	2.262	-4.437	307.753	-1.273	230.299	-2.895	84.722	8	0	1
93598	-2.715	-36.93	-2.984	-38.93	-2.136	-26.22	-2.227	-27.14	COc1ccccc1OCCNC(=O)C1CCCN(CCC(=O)NCC1)S(=O)(=O)C	NYGLEJWRRQTVDU-UHFFFAOYSA-N	C20H31N3O6S	441.541	701.939	372.514	170.724	2	11	20.421	0.683	-1.996	77.139	-1.515	104.925	-3.435	64.722	9	0	0
63974	-2.83	-36.91	-2.945	-23.83	-2.44	-26.38	-2.036	-23.49	COc1ccc(cc1Cl)Nc1ncccc1S(=O)(=O)N	SRGNCURISJMJTL-UHFFFAOYSA-N	C12H12ClN3O3S	313.758	524.88	93.759	134.996	2	5.75	10.959	2.037	-3.385	519.681	-0.815	582.697	-2.728	87.482	6	0	0
154757	-3.428	-36.86	-1.718	-28.09	-3.02	-43.96	-2.682	-37.12	COc1cc(ccc1OCC(=O)N)CN1CCCCCC1c1cccc(c1)F	YUXVXXBYBGXWCW-UHFFFAOYSA-N	C22H27FN2O3	386.465	643.465	301.338	116.432	2	6	14.26	2.629	-2.221	85.192	-0.397	132.818	-4.456	76.888	5	0	1
99262	-3.688	-36.84	-2.669	-26.71	-3.012	-33.48	-2.411	-32.56	NC(=O)[C@@H]1C[C@@H](CN1C(=O)c1n[nH]c2c1cccc2)Oc1cccnc1	DDKPQBIZGAVQSO-WFASDCNBSA-N	C18H17N5O3	351.364	588.261	82.035	193	2	7.75	16.602	0.959	-2.667	81.963	-1.477	62.022	-3.589	66.813	8	0	0
163350	-3.54	-36.83	-2.376	-33.97	-2.338	-31.42	-2.378	-37.07	CCC(NC(=O)CSc1ncnc2c1sc(n2)N1CCC(CC1)C)C	CAOJUZCTEBHLKX-UHFFFAOYSA-N	C17H25N5OS2	379.537	667.251	456.306	92.807	1	6.5	10.797	3.148	-4.719	880.752	-0.532	1223.8	-2.506	100	6	0	0
10873	-2.703	-36.83	-2.088	-34.74	-2.792	-41.47	-2.081	-35.67	COc1ccc(cc1NC(=O)Nc1ccc(cc1)F)c1cn2c(n1)nccc2	LBZQUXKDTDDFFB-UHFFFAOYSA-N	C20H16FN5O2	377.377	686.769	92.657	106.65	2	5.25	13.729	3.554	-5.948	720.728	-0.671	858.083	-1.644	100	7	0	1
179249	-2.674	-36.76	-1.967	-27.59	-2.726	-35.14	-3.841	-31.21	COc1ccc2c(c1)c(CCNC(=O)CC1=C3CCCCC3N(C1=O)C)c[nH]2	HKQOJFCSOKNUCT-UHFFFAOYSA-N	C22H27N3O3	381.474	710.281	444.475	103.028	2	6.25	12.062	3.294	-5.393	802.647	-0.884	518.513	-2.269	100	6	0	0
82543	-3.288	-36.74	-2.172	-22.52	-2.653	-30.62	-2.6	-26.69	O=C(c1ccoc1)N1CCC(C1)Oc1ncccc1C(=O)N	RQBDEMXUDKOKSO-UHFFFAOYSA-N	C15H15N3O4	301.301	532.71	121.683	150.168	2	7	12.739	1.451	-3.05	373.127	-1.014	170.442	-2.984	81.472	7	0	0
53557	-2.871	-36.72	-3.19	-36.51	-2.992	-34.36	-2.854	-34.07	CC(NC(=O)CCn1c2nnc(n2c2c(c1=O)cc(cc2)C)SCC(=O)N)C	XHZHLTSVNKJVAE-UHFFFAOYSA-N	C18H22N6O3S	402.47	692.251	355.259	210.049	3	10	19.872	0.203	-2.738	40.429	-1.954	61.127	-4.38	56.888	9	0	0
10999	-2.914	-36.72	-2.131	-36.97	-4.001	-41.65	-2.374	-27.48	O=c1[nH]c2c([nH]1)cc(cc2)S(=O)(=O)Nc1ccc(cc1)N1CCOCC1	BNJYPFQMUJTRIN-UHFFFAOYSA-N	C17H18N4O4S	374.414	623.657	180.533	204.604	3	9.2	17.024	0.998	-4.082	113.668	-1.648	47.552	-4.164	69.579	8	0	0
106235	-3.337	-36.68	-2.915	-30.93	-3.374	-32	-2.518	-24.17	O=C(c1n[nH]c(c1)C1CC1)NC1CCn2c(CC1)nnc2C	XYRNWHVWKCDJNM-UHFFFAOYSA-N	C15H20N6O	300.363	594.461	389.035	159.692	2	5.5	10.453	2.235	-4.782	303.066	-1.113	136.13	-4.11	84.444	7	0	0
102115	-2.974	-36.66	-3.269	-45.4	-2.51	-42.2	-2.98	-45.56	COc1ccc(cc1)c1n[nH]c(c1)N1CCC(C1)NC(=O)c1ccccn1	YQHFBXXSMFBFLU-UHFFFAOYSA-N	C20H21N5O2	363.418	689.504	228.832	106.259	2	5.75	12.443	3.842	-6.16	973.296	-0.763	480.445	-1.941	100	7	0	1
10042	-2.996	-36.62	-2.396	-22.19	-2.971	-41.01	-3.095	-28.49	NC(=O)CSc1ncnc2c1sc(n2)N(Cc1ccccc1)C	MSIKFGATCOXHDN-UHFFFAOYSA-N	C15H15N5OS2	345.436	607.374	125.996	180.311	2	6.5	15.455	1.613	-2.785	85.708	-1.477	147.505	-3.364	70.988	6	0	0
69324	-3.089	-36.57	-2.232	-38.65	-3.131	-34.71	-2.429	-24.23	COc1cc(ccc1OCC(=O)N)C1SCC(=O)Nc2c1c(C)nn2c1ccccc1Cl	IWHLOBSIFOMWLL-UHFFFAOYSA-N	C22H21ClN4O4S	472.945	740.33	232.427	193.958	3	8	19.155	2.67	-4.947	62.117	-1.523	184.906	-3.916	74.677	8	0	1
46349	-2.618	-36.56	-2.804	-28.17	-3.056	-33.01	-2.019	-37.1	COc1ccccc1CCC(=O)NC(C(=O)Nc1nc2c([nH]1)cccc2)CC(C)C	QXSYTGCFSNGYQS-UHFFFAOYSA-N	C23H28N4O3	408.499	745.928	289.056	104.478	0.25	3.5	7.814	5.475	-6.317	683.385	-1.152	501.07	-1.244	96.781	7	1	1
44742	-2.919	-36.54	-4.346	-39.44	-2.757	-28.29	-2.314	-26.8	Cc1n[nH]c(n1)C1CCN(CCN1C(=O)c1ccccc1)C(=O)c1cnc[nH]1	VRNZTQGSEFQJMD-UHFFFAOYSA-N	C19H21N7O2	379.421	639.301	183.257	187.202	2	10	16.698	1.361	-4.178	166.211	-1.357	71.118	-3.831	74.663	9	0	0
127771	-3.286	-36.49	-2.504	-23.54	-2.813	-34.82	-3.016	-27.28	O=C1NCCCCC1Nc1ccc(cc1[N+](=O)[O-])N1C(=O)C2C(C1=O)CC=CC2	IOTMGZZTTHYMHR-UHFFFAOYSA-N	C20H22N4O5	398.418	643.621	273.787	234.938	2	7.5	15.841	1.372	-3.768	32.33	-1.845	23.051	-5.086	61.996	9	0	1
41089	-3.1	-36.46	-2.288	-38.06	-2.898	-37.16	-2.624	-35.16	CNC(=O)[C@@H]1C[C@@H](CN1C(=O)Nc1ccccc1)Oc1cccnc1	RKIIZAQXBNJQAR-HOTGVXAUSA-N	C18H20N4O3	340.381	641.471	174.302	105.697	2	6.75	16.573	1.755	-3.335	420.584	-0.755	486.857	-1.81	84.186	7	0	0
185078	-3.52	-36.45	-3.083	-34	-2.567	-32.09	-2.995	-30.57	Cc1ccc(s1)C(=O)N1C[C@H](C[C@H]1C(=O)N)Oc1cccnc1	XTAPHHRVINLDOI-STQMWFEESA-N	C16H17N3O3S	331.389	604.415	173.116	154.774	2	7.75	16.308	1.168	-2.878	174.205	-1.16	204.787	-3.095	73.895	6	0	0
109278	-2.781	-36.45	-1.951	-27.49	-2.393	-27.63	-2.523	-43.35	COc1ccc(cc1S(=O)(=O)N1CC(C1)n1nnc(c1)CO)OC	NLDZXPXZQKGMOI-UHFFFAOYSA-N	C14H18N4O5S	354.38	626.207	327.941	165.779	1	9.7	12.946	1.042	-3.178	265.351	-1.46	119.003	-3.535	76.426	9	0	0
151179	-2.687	-36.39	-1.664	-36.82	-3.559	-25.91	-2.45	-22.71	COc1cc(ccc1OCC(=O)N)C1SCC(=O)Nc2c1c(C)nn2c1ccccc1C	WKMZRSBJXUKGDD-UHFFFAOYSA-N	C23H24N4O4S	452.527	705.408	291.957	173.045	3	8	17.725	2.477	-4.611	127.471	-1.305	151.186	-3.595	79.134	8	0	1
30812	-2.53	-36.38	-1.704	-26.54	-2.18	-36.04	-1.867	-35.5	Fc1ccc(cc1)C(=O)N1CCC2(CC1)NC(=O)c1c(N2C)ccc(c1)F	DNVVYIYRQNVFOL-UHFFFAOYSA-N	C20H19F2N3O2	371.386	620.408	169.647	100.945	1	6.5	11.32	3.442	-5.462	1093.05	-0.24	1775.41	-2.382	100	5	0	0
172900	-2.791	-36.34	-2.28	-32.23	-2.67	-31.38	-2.679	-25.21	COc1ccccc1NC(=O)N1CCN(CC1)c1ncn2c(=NC(C2)C)c1	NUVUSVGHWCJPBW-UHFFFAOYSA-N	C19H24N6O2	0	0	0	0	0	0	0	0	0	0	0	0	0	0	0	0	0
110516	-2.971	-36.34	-2.748	-38.53	-3.046	-36.22	-2.518	-29.51	OCCC(=O)N1CCc2n(CC1)c(nn2)C1CCN(C1)Cc1cccnc1	ZYKWSIMVWIHRDL-UHFFFAOYSA-N	C19H26N6O2	370.453	676.675	366.686	154.078	0	9.2	12.995	0.665	-1.483	57.774	-0.901	38.326	-5.392	62.369	8	0	1
168886	-2.654	-36.32	-2.162	-28.45	-2.415	-31.38	-2.925	-39.56	O=C(Nc1c(C)cccc1Cl)CSc1ccc(nn1)N1CCCC(C1)C(=O)NC1CC1	FIQQWSZOJCMKAM-UHFFFAOYSA-N	C22H26ClN5O2S	459.993	719.36	356.178	90.805	2	7.5	14.422	3.821	-5.064	821.744	-0.487	1980.48	-1.951	100	7	0	0
177324	-3.822	-36.25	-3.319	-25.02	-2.431	-26.56	-2.897	-24.16	COc1cc(OC)ccc1NC(=O)C1NC(=O)c2n(C1)ccc2	DZQRBPZYCKJSDO-UHFFFAOYSA-N	C16H17N3O4	315.328	551.003	225.187	97.63	1.25	5.75	9.873	2.56	-3.661	1175.1	-0.557	588.97	-2.131	96.886	7	0	0
179167	-2.852	-36.21	-1.804	-32.11	-3.243	-33.68	-2.768	-40.71	COc1ccc(cc1)NC(=O)C1CCN(C1)c1cnn(c(=O)c1)C	LJXVXJVJDRGSAR-UHFFFAOYSA-N	C17H20N4O3	328.37	605.66	288.637	113.767	1	6.75	10.785	2.541	-4.359	826.129	-0.722	402.428	-2.612	94.032	7	0	0
42242	-3.609	-36.21	-1.996	-26.27	-3.035	-38.14	-2.067	-26.59	OCCC1(CCN(C1)c1ncccn1)C(=O)Nc1ccc(nc1)OC	XDKNYJMOFDSOBD-UHFFFAOYSA-N	C17H21N5O3	343.385	593.366	265.088	111.887	2	7.7	12.57	2.243	-3.484	860.749	-0.82	420.687	-2.243	92.606	8	0	0
196021	-2.616	-36.19	-1.725	-31.49	-2.856	-32.51	-2.095	-31.39	O=C(N1CCC(CC1)(O)Cn1nnc(c1)C(=O)NC1CCCC1)Cn1cccn1	KYTUXXWTZOQWIH-UHFFFAOYSA-N	C19H27N7O3	401.467	703.961	404.365	146.308	2	10.25	16.729	1.487	-3.502	260.116	-1.351	186.699	-3.004	78.88	10	0	0
268	-4.422	-36.16	-3.077	-35.62	-3.313	-34.18	-2.199	-31.45	NC(=O)c1scc(c1)S(=O)(=O)NCCc1ccc(cc1)S(=O)(=O)N	FGGIZDTYMFQDQQ-UHFFFAOYSA-N	C13H15N3O5S3	389.459	604.162	53.038	350.772	5	11.5	21.54	-1.114	-2.769	4.672	-3.213	2.526	-6.656	32.406	8	0	1
190387	-2.49	-36.16	-2.647	-27.58	-2.579	-41.39	-2.551	-35.26	N#Cc1ccc(cc1C(F)(F)F)N1C[C@@H]([C@H](C1)C(=O)N)C1CCN(CC1)C(=O)C	TXSZEESFIPJRIA-SJORKVTESA-N	C20H23F3N4O2	408.423	674.409	272.301	195.937	2	8	18.695	1.346	-4.615	40.331	-1.266	226.546	-4.593	63.565	6	0	0
42991	-3.5	-36.12	-2.671	-18.86	-2.527	-33.37	-2.326	-34.87	Cc1cccc(c1)C(=O)N1C[C@H](C[C@H]1C(=O)N)Oc1cccnc1	GUORQKVQDZUKOL-HOTGVXAUSA-N	C18H19N3O3	325.366	577.64	144.039	151.392	2	7.75	16.343	1.143	-2.383	190.612	-1.061	165.588	-2.931	74.448	6	0	0
36185	-3.688	-36.12	-3.24	-23.27	-2.256	-27.71	-1.937	-19.92	O=C(C1NC(=O)c2n(C1)ccc2)Nc1ccccc1F	FKEFVVVPDQELES-UHFFFAOYSA-N	C14H12FN3O2	273.266	495.24	67.128	97.727	1.25	4.25	9.215	2.6	-3.954	1172.61	-0.347	842.026	-2.065	100	5	0	0
133509	-2.55	-36.06	-2.365	-35.87	-2.72	-29.84	-1.933	-36.66	CCOc1ccc(cc1)[N+]1=C2CCCCCN2C(C1)(O)c1ccc(c(c1)OC)OC	ZTHOFHOXHNPYGZ-UHFFFAOYSA-N	C24H31N2O4+	0	0	0	0	0	0	0	0	0	0	0	0	0	0	0	0	0
65154	-3.137	-35.94	-2.534	-34.23	-3.153	-34.21	-2.77	-36.71	CCSc1nnc2c(n1)OC(Nc1c2cccc1)c1ccc(c(c1)O)O	KCTGAGJZSNWGFC-UHFFFAOYSA-N	C18H16N4O3S	368.409	626.598	147.138	146.327	3	6.5	14.137	2.632	-4.807	405.769	-1.035	313.348	-2.803	89.038	7	0	0
210991	-3.598	-35.88	-3.461	-20.58	-3.342	-37.19	-2.276	-26.59	O=C1CSC(c2c(N1)[nH]nc2C)c1ccc(cc1)O	IKMQHIPXOKEXRK-UHFFFAOYSA-N	C13H13N3O2S	275.325	480.104	121.787	190.285	3	4.75	11.946	1.165	-3.321	155.393	-1.041	101.311	-4.458	72.989	5	0	0
190490	-3.057	-35.84	-2.729	-27.74	-2.129	-36.95	-2.028	-30.45	OCC1CN(CCN1c1ccc(c(c1)C(F)(F)F)C#N)C(=O)c1ccnn1C	ZPHRRUHYTBVERN-UHFFFAOYSA-N	C18H18F3N5O2	393.368	631.952	194.659	166.005	1	8.2	12.179	2.448	-5.613	264.042	-1.006	455.843	-3.618	84.62	7	0	0
69325	-3.418	-35.81	-2.053	-38.97	-2.845	-38.39	-2.413	-38.82	COc1cc(ccc1OCC(=O)N)C1SCC(=O)Nc2c1c(C)nn2c1ccc(cc1)Cl	ZUFZGISYGDKBRP-UHFFFAOYSA-N	C22H21ClN4O4S	472.945	726.431	226.737	171.333	3	8	18.924	2.842	-4.805	102.972	-1.194	380.519	-3.5	79.608	8	0	1
171304	-3.268	-35.78	-2.818	-25.89	-3.33	-39.81	-2.343	-30.15	O=C(NCC(c1ccccc1)O)CSC1CCc2c(NC1=O)cccc2	VCQCHTGPZIDAIP-UHFFFAOYSA-N	C20H22N2O3S	370.465	675.226	130.939	153.93	3	7.2	17.231	2.301	-3.79	187.058	-1.37	236.508	-2.426	81.084	5	0	0
64935	-3.598	-35.75	-1.817	-28.79	-3.28	-33.68	-2.471	-28.19	O=C(Cn1nnc2c1cccc2)N/N=C(/c1ccc(cc1O)O)\C	NOOHIFQIXLNJBC-LICLKQGHSA-N	C16H15N5O3	325.326	624.605	106.487	213.3	3	5.5	13.014	2.119	-4.354	94.01	-2.083	38.412	-3.705	74.669	8	0	0
177320	-3.078	-35.75	-2.792	-21.91	-3.684	-33.05	-2.72	-36.22	COc1ccccc1OCCNC(=O)C1NC(=O)c2n(C1)ccc2	OUGGBZMWZFVIQJ-UHFFFAOYSA-N	C17H19N3O4	329.355	536.376	224.482	111.038	1.25	5.75	11.514	1.962	-2.101	507.068	-0.719	429.196	-2.282	86.849	7	0	0
89071	-2.981	-35.68	-2.244	-38.16	-2.168	-31.29	-2.503	-29.37	O=C(C1CCCN(C1)c1nnc2n1cccc2Cl)NCc1c(C)nn(c1C)C	NPFOYBGDQJNUTA-UHFFFAOYSA-N	C19H24ClN7O	401.898	690.535	379.985	106.247	1	6	11.879	3.642	-5.493	576.245	-0.526	1147.15	-2.713	100	8	0	0
144032	-2.746	-35.66	-2.272	-20.73	-2.434	-32.7	-2.372	-28.72	COc1ccccc1NS(=O)(=O)c1ccc2c(c1)CCCC(=O)N2	SQYJIZHDJYOPON-UHFFFAOYSA-N	C17H18N2O4S	346.4	573.262	180.983	154.898	2	7.75	13.443	1.661	-3.482	336.517	-1.081	153.672	-3.156	81.899	6	0	0
209792	-2.687	-35.63	-3.128	-24.73	-2.126	-33.33	-2.086	-24.31	COc1ccc(cc1C(=O)N1CCC2(CC1)CCC2O)Cl	QZEKNLIWGMQMDL-UHFFFAOYSA-N	C16H20ClNO3	309.792	556.697	321.141	71.814	1	5.45	8.373	3.032	-4.312	2064.85	-0.097	2657.14	-2.229	100	4	0	0
43796	-3.118	-35.62	-1.7	-34.22	-2.762	-30.38	-2.852	-28.6	O=C1NCCCn2c1cc(n2)C1CCCN(C1)Cc1cnn(c1)C(C)C	OMILLEYXLDLGOU-UHFFFAOYSA-N	C19H28N6O	356.47	693.092	499.705	116.966	1	7	10.4	2.791	-4.586	192.136	-0.438	92.023	-5.181	84.162	7	0	0
2771	-2.623	-35.62	-2.084	-23.65	-2.776	-31.51	-2.176	-23.68	CNC(=O)[C@@H]1C[C@H](CN1C1CCN(CC1)C(=O)c1cscc1)O	UNNMZKLNDVJAPI-KGLIPLIRSA-N	C16H23N3O3S	337.436	579.067	313.497	117.011	2	9.2	15.344	0.443	-1.697	134.377	-0.13	180.043	-5.115	67.631	6	0	0
164989	-3.321	-35.61	-3.161	-34.71	-2.672	-40.18	-2.629	-28.12	O=C(NC1CCCC1)CCn1c(=O)c2ccccc2n2c1nnc2SCC(=O)N	LUKNIHUBTDUWFR-UHFFFAOYSA-N	C19H22N6O3S	414.481	709.844	295.214	233.242	3	10	21.397	0.229	-2.574	19.411	-2.264	32.891	-4.595	51.34	9	0	1
194927	-2.962	-35.61	-3.843	-34.17	-2.925	-32.2	-2.268	-22.85	CC(NC(=O)c1cnc(nc1C1CCN(C1)C(=O)c1nc[nH]c1)N(C)C)C	RPJGPIOVEOOVQJ-UHFFFAOYSA-N	C18H25N7O2	371.441	678.349	404.96	147.063	2	9.5	14.616	2.039	-4.609	399.305	-1.157	183.403	-3.401	85.443	9	0	0
133514	-2.899	-35.54	-2.284	-37.92	-2.825	-32	-2.666	-38.84	Cc1ccccc1[N+]1=C2CCCCCN2C(C1)(O)c1cccs1	ZTXBRRGWGPGUIQ-UHFFFAOYSA-N	C19H23N2OS+	0	0	0	0	0	0	0	0	0	0	0	0	0	0	0	0	0
137498	-3.255	-35.54	-1.706	-29.13	-2.538	-35.33	-2.343	-32.04	COc1c(OC)cccc1C1=NOC(C1)C(=O)Nc1cc(C)ccc1O	JIMMOTXXZLKYKP-UHFFFAOYSA-N	C19H20N2O5	356.377	654.537	310.734	120.697	2	7.45	12.797	2.608	-4.712	710.125	-0.984	341.712	-2.478	93.251	7	0	1
33843	-3.474	-35.53	-2.362	-35.65	-3.177	-32.97	-2.998	-38.85	Clc1cccc(c1)C(=O)N1CCC(C1)Oc1ncccc1C(=O)N	AJTQEILEDHUCMI-UHFFFAOYSA-N	C17H16ClN3O3	345.785	558.615	126.78	146.395	2	6.5	12.1	2.274	-3.827	405.165	-0.84	369.478	-3.019	86.932	6	0	0
205176	-2.867	-35.5	-1.984	-34.35	-2.704	-25.98	-2.989	-30.49	CCC1N=c2n(C1)cnc(c2)N1CCN(CC1)C(=O)COc1ccccc1	PEDBMWRFYXGNDZ-UHFFFAOYSA-N	C20H25N5O2	0	0	0	0	0	0	0	0	0	0	0	0	0	0	0	0	0
109967	-3.136	-35.49	-2.124	-24.43	-2.76	-31.72	-1.98	-27.23	CCn1nc(ccc1=O)N1CCCC(C1)NC(=O)c1cc2c([nH]1)cccc2	NVSQPPCBJUPRTI-UHFFFAOYSA-N	C20H23N5O2	365.434	655.177	293.536	115.85	2	5	10.948	3.989	-5.802	789.39	-0.741	383.12	-2.501	100	7	0	1
43584	-3.55	-35.48	-2.551	-18.46	-2.779	-28.94	-2.29	-32.87	N#Cc1cccc(c1)C(=O)N1CCC2(CC1)CCC2OCC(=O)N	CUOHNVMGKKZKOW-UHFFFAOYSA-N	C18H21N3O3	327.382	607.274	244.501	211.408	2	8.7	17.411	0.427	-3.072	42.551	-1.768	40.167	-4.402	58.602	6	0	0
134131	-2.723	-35.48	-2.811	-34.27	-2.956	-38.77	-3.516	-41.75	CSc1nnc2c(n1)OC(Nc1c2cccc1)c1ccc(c(c1)O)O	KFPWNPFOCWVYOS-UHFFFAOYSA-N	C17H14N4O3S	354.383	603.747	108.811	154.192	3	6.5	14.381	2.302	-4.623	341.742	-1.024	274.699	-3.033	85.771	7	0	0
176729	-2.63	-35.47	-1.94	-30.69	-2.698	-37.14	-1.861	-36.31	COc1ccc(cc1)NC(=O)C1CC(=O)N(C1)c1n[nH]c2c1ccc(c2)Br	HRAOBKDGOFXBQF-UHFFFAOYSA-N	C19H17BrN4O3	429.272	621.126	194.224	133.748	2	7.25	13.03	2.823	-4.908	534.03	-0.694	662.228	-2.935	92.294	7	0	0
174207	-3.169	-35.41	-2.423	-31.95	-3.065	-37.32	-2.242	-35.87	COc1ccc(cn1)C(=O)NC1CCN(C1)c1[nH]nc(c1)c1cccs1	GTECJIUUQLCTEJ-UHFFFAOYSA-N	C18H19N5O2S	369.44	673.806	230.083	101.899	2	5	11.255	4.1	-6.326	1070.5	-0.588	950.719	-2.067	100	7	0	1
163268	-3.589	-35.38	-2.287	-34.08	-2.166	-28.88	-2.253	-37.72	O=C(CC(S(=O)(=O)c1ccc2c(c1)NC(=O)CCS2)C)Nc1ccc(cc1)NC(=O)C	BHYTWVIFKUEUEO-UHFFFAOYSA-N	C21H23N3O5S2	461.55	778.147	271.875	236.632	3	12	19.679	1.441	-5.335	56.483	-2.394	35.889	-4.49	66.736	8	0	0
135311	-3.077	-35.27	-2.311	-35.43	-2.659	-32.21	-2.122	-34.6	O=C1NCCCCC1Nc1ccc(cc1[N+](=O)[O-])N1C(=O)C2C(C1=O)CCCC2	VCCBHTUWNVRCPQ-UHFFFAOYSA-N	C20H24N4O5	400.433	659.116	376.183	213.682	2	7.5	15.398	1.547	-3.974	50.034	-1.698	38.068	-4.926	66.42	9	0	0
7180	-2.517	-35.25	-2.019	-24.25	-2.612	-32.7	-1.979	-26.43	COCCCNS(=O)(=O)c1ccc2c(c1)NC(=O)CC(S2)C	VOILDFQMGSVHMW-UHFFFAOYSA-N	C14H20N2O4S2	344.443	536.227	286.658	164.434	2	9.2	13.264	0.793	-2.282	273.257	-1.112	151.235	-3.735	75.198	6	0	0
36838	-2.775	-35.22	-2.909	-24.03	-3.692	-43.17	-3.401	-21.91	O=C(Cc1ccccc1F)NCC1CCCCC(=O)N1	ZPXNHJPCJAVLBA-UHFFFAOYSA-N	C15H19FN2O2	278.326	543.583	232.207	107.032	2	5	15.475	1.266	-1.406	238.863	-0.574	762.722	-2.522	76.922	4	0	0
23968	-2.796	-35.21	-2.524	-33.75	-3.524	-38.06	-2.546	-32.16	COc1ccc(c(c1)C1=NOC(C1)C(=O)Nc1cccc(c1)O)OC	QBJRWNBEHCXMTG-UHFFFAOYSA-N	C18H18N2O5	342.351	632.712	227.461	141.217	2	7.45	13.163	2.226	-4.354	453.666	-1.181	210.534	-2.712	87.528	7	0	0
15872	-3.05	-35.18	-2.807	-22.67	-3.697	-35.14	-3.006	-34.49	COc1cccc(c1)CNS(=O)(=O)c1ccc2c(c1)[nH]c(=O)[nH]2	HEWYIWVGCSRXLI-UHFFFAOYSA-N	C15H15N3O4S	333.361	585.293	111.202	216.779	3	7.25	14.776	1.063	-3.644	87.134	-1.887	36.008	-4.133	67.898	7	0	0
37929	-3.309	-35.08	-3.052	-38.87	-2.682	-33.24	-2.413	-23.48	COCCn1ncc(cc1=O)N1CCC(C1)C(=O)NC1CCCC1	DGHCPKMNAXXKQH-UHFFFAOYSA-N	C17H26N4O3	334.417	639.41	496.925	94.906	1	7.7	11.269	1.87	-3.801	950.793	-0.687	628.084	-2.621	91.198	7	0	0
180468	-3.152	-35.03	-1.966	-23.55	-3.626	-41.66	-2.299	-30.56	O[C@H]1CN([C@@H](C1)c1nnc2n1CCN(C2)C(=O)c1cscc1)C	OCGOFSJIQHAVJM-NEPJUHHUSA-N	C15H19N5O2S	333.407	583.538	263.947	146.82	1	8.7	12.53	0.899	-2.507	100.116	-0.405	91.919	-5.684	68.014	7	0	0
98720	-3.102	-35.03	-2.398	-23.3	-2.852	-36.54	-2.585	-36.29	NC(=O)COC1CCC21CCN(CC2)C(=O)c1ccc2c(c1)cccn2	REFORLYTGSVDNH-UHFFFAOYSA-N	C20H23N3O3	353.42	639.07	245.934	175.922	2	8.2	17.137	1.321	-3.015	99.118	-1.408	92.812	-3.613	70.406	6	0	0
211178	-3.042	-34.99	-3.184	-20.23	-3.044	-29.15	-2.658	-28.58	OCCNc1ncnc2c1c(no2)c1ccc(cc1)F	KSGUQXJWAQGDRV-UHFFFAOYSA-N	C13H11FN4O2	274.254	495.526	79.739	153.111	2	5.7	11.1	1.466	-2.998	349.903	-0.924	286.624	-3.197	81.063	6	0	0
119653	-2.664	-34.96	-1.819	-33.38	-3.326	-36.86	-2.709	-38.52	CC(c1ccc(cc1)C(=O)N1CCC(CC1)N1C[C@@H](C[C@H]1C(=O)N)O)C	XKHNZEFMEBMYCP-MSOLQXFVSA-N	C20H29N3O3	359.467	656.547	376.912	179.011	3	9.2	19.023	0.492	-1.74	22.176	-1.02	21.278	-6.143	53.916	6	0	1
205175	-3.01	-34.95	-2.206	-34.61	-2.955	-29.59	-2.238	-35.94	CCC1N=c2n(C1)cnc(c2)N1CCN(CC1)C(=O)c1ccc(s1)Cl	ZXFNTYLYAKMBLN-UHFFFAOYSA-N	C17H20ClN5OS	0	0	0	0	0	0	0	0	0	0	0	0	0	0	0	0	0
187661	-2.71	-34.89	-2.307	-19.43	-2.391	-28.89	-1.948	-33.24	O=C(c1ccc(cc1)Cl)N1CCC2(CC1)CCC2OCC(=O)N	RFIODXWXOMREJU-UHFFFAOYSA-N	C17H21ClN2O3	336.817	596.461	247.866	139.027	2	7.2	14.945	1.622	-3.087	241.319	-0.829	545.79	-3.211	79.084	5	0	0
206441	-2.521	-34.87	-2.931	-33.76	-2.62	-29.49	-2.766	-36.42	O[C@H]1CN([C@@H](C1)C(=O)N)C1CCN(CC1)Cc1ccc(cc1Cl)F	RHWCLWZIDYSFAU-ZBFHGGJFSA-N	C17H23ClFN3O2	355.839	608.592	248.602	139.929	3	8.2	16.686	0.37	-0.989	17.171	0.037	47.433	-7.422	51.212	5	0	1
163351	-3.654	-34.86	-3.471	-29.62	-3.022	-35.14	-2.881	-29.05	CC1CCN(CC1)c1nc2c(s1)c(ncn2)SCC(=O)N	LBIGVPOVOINRGT-UHFFFAOYSA-N	C13H17N5OS2	323.43	580.533	286.662	152.9	2	6.5	13.67	1.361	-3.359	198.699	-0.942	362.366	-3.781	76.047	6	0	0
188017	-3.332	-34.81	-1.997	-27.49	-3.507	-34.62	-2.638	-32.27	O=C(c1cc2c([nH]1)cccc2)NC1CCCN(C1)c1ccc(=O)n(n1)C	QGEDCVRWBSMEBU-UHFFFAOYSA-N	C19H21N5O2	351.407	674.348	251.078	125.879	2	5	11.634	3.74	-6.297	634.152	-0.903	302.374	-2.6	100	7	0	1
175747	-2.727	-34.72	-2.27	-37	-2.628	-27.5	-2.932	-38.88	CCn1ncc(cc1=O)N1CCCC(C1)CC(=O)N1CCCN(CC1)C	GMZAFNRYTKRECI-UHFFFAOYSA-N	C19H31N5O2	361.486	657.804	505.947	104.367	0	8.5	12.161	1.222	-1.578	149.836	-0.219	123.891	-5.05	73.039	7	0	0
115402	-3.3	-34.6	-1.779	-39.34	-3.184	-39.84	-2.452	-49.27	OCCCNC(=O)c1ccc2c(c1)C1(CCN(CC1)CCCO)C(=O)N2C	GNPFMJRFSQPISF-UHFFFAOYSA-N	C20H29N3O4	375.467	717.565	445.985	189.51	3	10.9	16.438	0.745	-2.848	39.416	-1.62	16.608	-5.922	59.865	7	0	0
49167	-2.93	-34.57	-1.802	-26.95	-2.009	-33.64	-2.827	-36.25	CCOC(=O)c1cnc(nc1N)SCC(=O)N1CCCC1	IRDCJISOIKKDHH-UHFFFAOYSA-N	C13H18N4O3S	310.37	613.78	351.272	168.39	1	6.5	11.604	1.42	-3.249	141.278	-1.452	175.968	-3.844	73.743	7	0	0
190448	-2.847	-34.57	-1.843	-31.36	-2.175	-30.31	-2.337	-31.11	CCOCC(=O)N1CCN(CC1CO)c1ccc(c(c1)C(F)(F)F)C#N	QVGVHGIUOCHBFJ-UHFFFAOYSA-N	C17H20F3N3O3	371.359	632.603	292.354	136.701	1	8.9	13.187	1.495	-4.408	352.407	-0.887	910.647	-3.125	81.286	6	0	0
6898	-3.026	-34.56	-2.236	-21.09	-2.076	-23.11	-3.411	-24.02	O=C(N1CCC(CC1)c1nn2c(c1)C(=O)NCCC2)C1CCCO1	QRSMVPPCOSTECX-UHFFFAOYSA-N	C17H24N4O3	332.402	599.363	451.609	114.722	1	8.2	13.337	1.22	-3.258	511.758	-0.568	393.464	-3.421	82.574	7	0	0
182341	-2.598	-34.52	-3.337	-25.99	-2.813	-21.78	-3.13	-20.66	O=C(c1nn(c2c1cccc2)C)N1CCCC(C1)c1[nH]ccc1C(=O)N	RILPHQTXOCZHCM-UHFFFAOYSA-N	C19H21N5O2	351.407	623.834	217.883	148.746	2	5.5	11.887	3.073	-5.277	384.895	-0.996	176.26	-3.163	91.208	7	0	0
36157	-3.822	-34.51	-3.419	-27.65	-2.644	-24.62	-1.953	-20.24	O=C(C1NC(=O)c2n(C1)ccc2)NCCCn1cccn1	LRULFPBWTVCTOM-UHFFFAOYSA-N	C14H17N5O2	287.321	553.75	170.171	126.529	1.25	5.75	10.853	1.615	-3.186	512.698	-0.926	297.765	-2.466	84.905	7	0	0
35768	-2.779	-34.49	-2.094	-29.18	-2.862	-41.08	-2.774	-36.27	O=C(NC1CCCc2c1[nH]c1c2cccc1Cl)CCc1c(C)n[nH]c1C	AUHTWSGFEQKHCO-UHFFFAOYSA-N	C20H23ClN4O	370.881	599.833	300.079	96.208	3	3.5	11.501	3.475	-4.381	801.897	-0.41	1155.8	-2.37	100	5	0	0
185079	-3.703	-34.49	-2.725	-37.86	-2.898	-33.2	-2.245	-38.41	N#Cc1cccc(c1)C(=O)N1C[C@H](C[C@H]1C(=O)N)Oc1cccnc1	WLULEQMWCXUYDL-HOTGVXAUSA-N	C18H16N4O3	336.349	614.267	77.418	229.058	2	9.25	18.442	0.202	-3.338	34.522	-2.017	26.482	-4.177	55.657	7	0	0
6117	-2.803	-34.44	-2.378	-29.45	-3.076	-38.74	-1.856	-32.48	O=C(CN1C(=O)NC2(C1=O)CCS(=O)(=O)CC2)Nc1ccc(cc1)NC(=O)C	DYKQKHZJICBIPE-UHFFFAOYSA-N	C17H20N4O6S	408.428	691.713	281.076	260.197	3	12.5	19.994	-0.096	-4.035	33.764	-2.458	12.858	-5.404	53.74	10	0	0
195325	-2.86	-34.41	-2.399	-30.22	-2.341	-32.68	-2.187	-31.86	CC(CC(=O)N[C@@H]1CN([C@@H](C1)c1[nH]nc(n1)C)C(=O)c1cc(F)ccc1F)C	QVUPCLRWCQWWKR-BBRMVZONSA-N	C19H23F2N5O2	391.42	701.743	356.911	138.311	2	8	15.703	2.432	-4.688	262.287	-0.969	539.094	-3.2	84.477	7	0	0
172692	-2.709	-34.41	-2.18	-32.43	-2.78	-28.02	-2.025	-25.2	COCC(=O)N1CCCC(C1)c1nnc([nH]1)c1ccccc1	DZZUJVDZTXQSSN-UHFFFAOYSA-N	C16H20N4O2	300.36	571.327	269.469	92.658	1	7.2	13.7	1.338	-2.636	716.194	-0.426	662.296	-2.298	85.881	6	0	0
182342	-3.132	-34.4	-2.099	-25.08	-2.347	-26.62	-3.709	-26.9	COc1ccccc1CCC(=O)N1CCCC(C1)c1[nH]ccc1C(=O)N	VKJQVGURFGMADD-UHFFFAOYSA-N	C20H25N3O3	355.436	623.532	249.883	144.761	2	5.25	13.086	2.711	-3.816	235.92	-1.093	193.644	-2.901	85.286	6	0	0
151148	-3.009	-34.4	-3.022	-26.82	-4.09	-33.75	-3.149	-29.11	C#CCOc1ccc(cc1OC)C1CC(=O)Nc2c1c(C)n[nH]2	UVFHOOGAEYIUFI-UHFFFAOYSA-N	C17H17N3O3	311.34	527.681	265.007	135.934	2.5	5	10.48	2.208	-3.441	509.144	-0.826	238.495	-3.194	88.323	6	0	0
12434	-2.792	-34.38	-2.281	-25.25	-3.009	-37.79	-2.137	-29.89	CC(=O)Nc1ccc(cc1)NS(=O)(=O)c1ccc2c(c1)CCCC(=O)N2	YFKNVXDAHYFEJF-UHFFFAOYSA-N	C18H19N3O4S	373.426	669.021	226.931	207.552	3	9.5	17.201	1.174	-4.527	106.582	-1.885	44.401	-4.137	70.109	7	0	0
173283	-2.938	-34.37	-2.671	-31.31	-2.38	-19.71	-3.046	-39.95	CCn1nccc1C(=O)N1CCC(C1)Nc1cccnc1	HEOLPNMSBKLCNU-UHFFFAOYSA-N	C15H19N5O	285.348	560.293	231.854	96.409	1	6.5	10.286	2.282	-3.538	1206.86	-0.575	606.192	-2.095	95.463	6	0	0
205829	-2.902	-34.35	-1.741	-32.93	-2.896	-26.21	-2.62	-26.16	CC(NC(=O)CCS(=O)(=O)c1ccc2c(c1)NC(=O)C(CS2)C)C	VUACAPNGTQZUDF-UHFFFAOYSA-N	C16H22N2O4S2	370.481	633.013	348.22	169.838	2	9.5	15.558	0.786	-3.262	170.378	-1.304	169.91	-3.893	71.487	6	0	0
42997	-3.304	-34.35	-2.694	-23.59	-2.273	-35.16	-2.163	-28.97	COc1cccc(c1)S(=O)(=O)N1C[C@H](C[C@H]1C(=O)N)Oc1cccnc1	KCMVECWJAIOWRJ-HOCLYGCPSA-N	C17H19N3O5S	377.414	611.599	170.41	163.084	2	10	18.13	0.572	-1.992	152.178	-1.337	125.659	-2.969	69.353	8	0	0
109528	-3.06	-34.33	-1.805	-27.37	-2.368	-30.63	-2.077	-34.82	O[C@@H]1C[C@H](N(C1)C1CCN(CC1)C(=O)c1cc(F)cc(c1)F)C(=O)N	TWNNAONHMSBUTB-CABCVRRESA-N	C17H21F2N3O3	353.368	583.785	210.277	177.461	3	9.2	19.081	0.078	-1.244	23.066	-0.603	71.812	-6.204	51.795	6	0	0
200656	-3.144	-34.32	-3.29	-32.84	-2.938	-26.91	-2.053	-23.48	COc1cc(ccc1OC)Nc1ncccc1S(=O)(=O)N	VTLTWHBMTFVPRF-UHFFFAOYSA-N	C13H15N3O4S	309.339	532.855	182.185	133.889	2	6.5	11.388	1.608	-3.103	532.391	-1.012	253.793	-2.651	85.156	7	0	0
172042	-3.602	-34.31	-1.886	-21.11	-2.361	-37.8	-2.355	-32.72	COc1cc(ccc1OC)C(CN1CCN(CC1)c1cccc(c1)C)O	NXWGUFJEHJLYMQ-UHFFFAOYSA-N	C21H28N2O3	356.464	595.344	344.654	55.006	1	6.2	9.105	3.158	-2.696	743.329	0.129	397.184	-3.33	96.825	5	0	0
13811	-3.526	-34.3	-2.272	-32.18	-2.217	-27.43	-2.325	-31.19	NC(=O)[C@@H]1C[C@@H](CN1S(=O)(=O)c1cccc2c1nccc2)Oc1cccnc1	NRNCBDOARTWBNQ-HOTGVXAUSA-N	C19H18N4O4S	398.436	653.508	78.757	187.24	2	10.25	20.369	0.783	-2.383	74.336	-1.61	71.079	-3.125	65.019	8	0	0
11435	-2.536	-34.22	-2.819	-23.21	-2.317	-22.13	-1.994	-23.57	COc1cc(ccc1OC)Nc1c(C)c(C)nc2n1ncn2	OBBZNRIAXWDRET-UHFFFAOYSA-N	C15H17N5O2	299.332	541.623	298.793	84.1	1	5.5	8.674	2.575	-3.58	1578.98	-0.43	810.535	-2.126	100	7	0	0
157372	-3.329	-34.19	-1.752	-28.06	-3.351	-37.11	-2.746	-29.97	NC(=O)CSc1nnc(n1C)c1ccc2c(c1)OCCCO2	PXRJFOAGFOCXIS-UHFFFAOYSA-N	C14H16N4O3S	320.365	551.042	260.637	150.284	2	6	13.91	1.315	-2.598	180.854	-0.91	252.042	-3.618	75.048	7	0	0
2606	-3.915	-34.16	-2.145	-24.38	-3.371	-31.96	-4.047	-31.54	O=C1NCCCn2c1cc(n2)C1CCCN(C1)S(=O)(=O)c1c[nH]cn1	NNTQLFYKUXZAOI-UHFFFAOYSA-N	C15H20N6O3S	364.421	610.881	283.997	201.07	1	9	13.29	1.043	-3.808	122.788	-1.488	52.392	-4.596	70.442	9	0	0
205173	-3.343	-34.13	-2.727	-31.32	-2.249	-32.59	-3.802	-41.31	Fc1cc(cc(c1)F)NC(=O)N1CCN(CC1)c1ncn2c(=NC(C2)C)c1	CONSCIYOJOTHJB-UHFFFAOYSA-N	C18H20F2N6O	0	0	0	0	0	0	0	0	0	0	0	0	0	0	0	0	0
171308	-3.043	-34.12	-1.851	-24.86	-2.304	-30.65	-2.309	-31.99	O=C(NCc1ccccc1Cl)CSC1CCc2c(NC1=O)cccc2	FXTBXDAFYDTAPQ-UHFFFAOYSA-N	C19H19ClN2O2S	374.884	664.572	143.18	112.381	2	5.5	13.823	3.374	-4.848	483.033	-0.688	1279.32	-1.984	94.742	4	0	0
37882	-2.736	-34.11	-2.496	-25.2	-2.026	-33.59	-2.659	-35.99	O=C1CCC2(C(=CCC2)N1)CNC(=O)c1cccc(c1)C	OHNDEUKECGFHDV-UHFFFAOYSA-N	C17H20N2O2	284.357	556.453	259.32	118.228	2	5	10.272	2.495	-4.123	749.445	-0.715	362.209	-2.78	93.005	4	0	0
64997	-2.539	-34.1	-2.444	-34.59	-3.191	-27.41	-2.392	-37.95	COc1ccc(cc1/C=N/NC(=O)Cc1n[nH]c(c1)O)OC	NWYQITJZSFRLMM-OVCLIPMQSA-N	C14H16N4O4	304.305	607.914	251.443	183.938	2	4	8.711	2.627	-4.467	178.493	-1.851	76.814	-3.534	82.629	8	0	0
200671	-3.072	-34.09	-2.927	-23.11	-2.97	-35.33	-3.301	-30.97	O=C(c1cccs1)N1CCC(C1)Oc1ncccc1C(=O)N	FHPAUZNCPDIYNH-UHFFFAOYSA-N	C15H15N3O3S	317.362	558.784	120.16	146.896	2	6.5	12.202	2.025	-3.792	400.757	-0.929	327.634	-2.976	85.391	6	0	0
112140	-2.674	-34.08	-2.247	-33.14	-2.316	-24.49	-3.051	-31.28	OCC1CN(CCN1c1ccc(c(c1)C(F)(F)F)C#N)C(=O)c1cccs1	QLZBZCGUEQHNOM-UHFFFAOYSA-N	C18H16F3N3O2S	395.399	634.245	126.224	141.446	1	7.2	11.464	3.105	-6.164	451.403	-0.73	1244.2	-2.949	92.639	5	0	1
42994	-2.788	-34.08	-3.023	-30.1	-2.306	-29.3	-2.47	-22.98	O=C(N1C[C@H](C[C@H]1C(=O)N)Oc1cccnc1)CCc1c[nH]c2c1cccc2	HGVMAZGDDSOUFL-LPHOPBHVSA-N	C21H22N4O3	378.43	648.47	134.405	159.515	3	7.75	19.579	1.245	-2.502	110.24	-1.346	136.702	-2.634	70.791	7	0	0
29022	-2.766	-34.07	-2.086	-24.58	-2.796	-35.84	-2.245	-33.57	CC(=O)NCCc1csc(n1)C1CCCN(C1)C(=O)C	NCCPSHHWTZOPMG-UHFFFAOYSA-N	C14H21N3O2S	295.399	605.533	405.703	116.799	1	7	15.154	0.904	-2.146	215.375	-0.712	598.776	-3.223	73.999	5	0	0
131200	-2.907	-34.06	-2.727	-31.94	-2.513	-25.88	-2.05	-28.8	Oc1ccccc1C1=NNC2(S1)C(=O)Nc1c2cccc1	RNFUTSZNDACRPE-UHFFFAOYSA-N	C15H11N3O2S	297.331	517.346	0.08	157.716	3	5.25	13.65	1.765	-3.781	316.429	-0.855	201.837	-3.161	82.031	5	0	0
108767	-2.597	-34.03	-2.122	-29.36	-2.089	-29.57	-2.06	-33.32	COc1ccc(c(c1)S(=O)(=O)N1C[C@H](C[C@H]1C(=O)N)Oc1ccccc1)OC	HBFHHVIIHDTDOV-HOTGVXAUSA-N	C19H22N2O6S	406.453	656.457	250.256	125.308	2	9.25	15.796	1.702	-3.309	472.442	-1.073	306.871	-2.168	84.777	8	0	0
185073	-3.507	-33.96	-3.212	-32.75	-2.545	-16.54	-2.931	-32.54	NC(=O)[C@@H]1C[C@@H](CN1C(=O)c1cccn1C)Oc1cccnc1	DPYDGFYVTOMGHV-JSGCOSHPSA-N	C16H18N4O3	314.343	552.822	152.726	136.801	2	7.75	15.31	0.936	-2.331	315.253	-0.9	233.662	-2.729	77.148	7	0	0
111498	-2.488	-33.86	-3.106	-38.44	-2.792	-34.47	-1.903	-34.93	OC[C@@]12CCN(C[C@H]2CN(C1)c1ccc(c(c1)C(F)(F)F)C#N)C(=O)Cc1c[nH]c2c1cccc2	CVNAACLRBVIOLF-UQBPGWFLSA-N	C26H25F3N4O2	482.504	767.944	204.762	156.583	2	7.2	15.301	4.012	-7.426	214.138	-1.143	566.697	-2.871	92.153	6	0	1
154753	-2.671	-33.83	-3.081	-28.17	-2.77	-28.55	-1.976	-32.43	COc1cc(ccc1OCC(=O)N)CN1CCCCCC1c1cccs1	YUFYVROQLMXRHW-UHFFFAOYSA-N	C20H26N2O3S	374.497	667.921	345.285	106.559	2	6	13.049	2.611	-3.164	137.237	-0.366	197.214	-4.353	80.492	5	0	1
188188	-3.802	-33.82	-2.039	-24.63	-3.064	-34.91	-2.306	-32.13	CC(=O)N1CCCC(C1)c1[nH]ccc1C(=O)Nc1ccc(cc1)OC(F)(F)F	NWBKHLPSDQNVHW-UHFFFAOYSA-N	C19H20F3N3O3	395.381	654.976	227.536	77.173	1	4.5	11.217	4.209	-5.454	973.378	-0.098	4433.77	-1.849	100	6	0	0
46252	-3.21	-33.82	-3.314	-24	-3.645	-34.58	-4.21	-24.37	CCOc1cc(ccc1OCC(=O)N)C1SCC(=O)Nc2c1c(C)n[nH]2	NHDDPECZFALLOV-UHFFFAOYSA-N	C17H20N4O4S	376.429	599.133	255.585	241.906	4	8	18.462	0.409	-2.645	26.607	-1.854	31.575	-5.274	54.844	8	0	1
29015	-2.962	-33.81	-2.352	-40.3	-2.162	-37.61	-2.403	-47.49	CC(=O)NCCc1csc(n1)C1CCCN(C1)C(=O)c1cccc(c1)Cl	BDLOAOBKMDBYFR-UHFFFAOYSA-N	C19H22ClN3O2S	391.915	712.476	318.739	103.496	1	7	13.624	3.366	-5.235	523.862	-0.538	2055.71	-2.408	95.322	5	0	0
36848	-2.984	-33.81	-2.874	-25.34	-2.84	-28.51	-3.325	-22.22	O=C(Cc1cccc(c1)F)NCC1CCCCC(=O)N1	SDZMDRYNVNEAJN-UHFFFAOYSA-N	C15H19FN2O2	278.326	522.105	231.996	108.152	2	5	15.366	1.207	-1.026	224.956	-0.501	829.093	-2.653	76.11	4	0	0
120150	-2.721	-33.8	-2.474	-25.23	-2.216	-43.42	-3.051	-21.81	CCN1CCn2c(C1=O)nc(c2)C(=O)NCCc1c[nH]c2c1cc(OC)cc2	LYZHNAWUQQFWCV-UHFFFAOYSA-N	C20H23N5O3	381.433	702.48	363.949	141.504	2	7.75	12.952	2.87	-5.251	450.835	-1.313	209.115	-2.857	91.254	8	0	0
36852	-2.938	-33.76	-3.31	-26.44	-2.071	-23.05	-2.145	-27.91	COc1cc(ccc1OC)C(=O)NCC1CCCCC(=O)N1	UEIRAOJVOJVEPZ-UHFFFAOYSA-N	C16H22N2O4	306.361	595.032	376.407	129.07	2	6.5	14.185	1.502	-2.533	260.047	-0.995	280.434	-3.103	78.967	6	0	0
182452	-2.483	-33.76	-2.27	-30.68	-3.058	-29.66	-2.5	-26.9	Oc1ccc(cn1)C(=O)NC1CCn2c(CC1)nn(c2=O)CC1CC1	OQMHWQFBABTQNH-UHFFFAOYSA-N	C17H21N5O3	343.385	563.412	323.083	182.947	1	7	10.187	1.758	-3.418	182.396	-1.238	78.631	-4.305	77.705	8	0	0
52935	-2.58	-33.75	-2.392	-23.48	-2.443	-31.99	-2.457	-27.83	Cc1ccc(cc1Cl)NS(=O)(=O)c1ccc2c(c1)[nH]c(=O)[nH]2	QAJDJGIPOOXIMG-UHFFFAOYSA-N	C14H12ClN3O3S	337.78	553.249	80.607	216.533	3	6.5	14.005	1.269	-3.544	87.604	-1.52	76.972	-4.535	69.145	6	0	0
33589	-2.704	-33.74	-2.284	-35.02	-2.413	-31.48	-2.192	-33.4	COc1cccc(c1)C(=O)NC1CCN(C1)c1[nH]nc(c1)c1cccs1	BUCPBMMRIBHWEM-UHFFFAOYSA-N	C19H20N4O2S	368.453	679.65	229.227	90.434	2	4.75	11.068	4.4	-6.506	1375.03	-0.465	1246.37	-1.792	100	6	0	1
120378	-2.778	-33.71	-2.151	-28.98	-2.526	-32.65	-1.994	-29.01	O=C(N1CCCCC1CCn1nnc(c1)C(=O)N(C)C)Cc1c[nH]c2c1cccc2	QPRRRRUUPFFXNW-UHFFFAOYSA-N	C22H28N6O2	408.502	743.257	370.721	160.597	1	8.5	14.502	2.586	-4.745	183.476	-1.518	133.254	-3.157	82.6	8	0	0
114982	-2.532	-33.69	-1.746	-29.3	-2.241	-26.19	-2.508	-35.55	O=C(c1cccs1)N1CCC2(CC1)OCCC(C2)CNS(=O)(=O)C	MRFCPZMGDRSDRF-UHFFFAOYSA-N	C16H24N2O4S2	372.497	620.65	318.73	143.438	1	8.25	11.666	2.119	-4.14	432.196	-0.933	365.753	-3.39	86.526	6	0	0
27795	-3.233	-33.69	-1.757	-25.9	-3.214	-38.84	-3.249	-39.24	O=C(CC1COc2c(NC1=O)cccc2)Nc1cccc(c1)C(=O)C	RIUKBDIBUQCOHG-UHFFFAOYSA-N	C19H18N2O4	338.362	619.976	146.14	157.578	2	7.75	14.115	1.971	-4.221	317.387	-1.254	143.096	-2.926	83.259	6	0	0
46312	-3.052	-33.67	-3.922	-34.98	-2.233	-26.7	-2.382	-20.91	O=C(C1CC(=O)N(C1)c1n[nH]c2c1cccc2)NCCc1nc2c([nH]1)cccc2	NGOVKYVSTBJPPH-UHFFFAOYSA-N	C21H20N6O2	388.428	653.136	152.912	148.983	3	8	18.668	1.976	-3.515	201.943	-1.11	175.276	-2.644	79.776	8	0	0
171752	-2.644	-33.65	-2.075	-38.42	-2.055	-26.03	-2.722	-34.31	COc1ccc(cc1)NC(=O)C1CCCN(C1)c1nnc2n1cccc2	OCIQGZNXSILAEP-UHFFFAOYSA-N	C19H21N5O2	351.407	638.343	241.282	81.883	1	5.75	10.423	3.716	-5.314	1657.29	-0.433	854.073	-1.63	100	7	0	0
206579	-2.593	-33.63	-2.511	-30.2	-2.803	-32.65	-2.643	-34.13	CC1CCCN(C1)c1ccc(cn1)c1noc(n1)CN1CCC(CC1)C(=O)N	BJDFPVPFWBTKQQ-UHFFFAOYSA-N	C20H28N6O2	384.48	685.298	420.777	157.329	2	9	16.838	1.093	-2.702	42.452	-0.804	35.495	-5.816	62.481	8	0	0
194801	-3.104	-33.53	-4.009	-34.61	-3.344	-33.96	-2.665	-27.09	OCc1cnc(nc1C1CCCN(C1)C(=O)c1n[nH]c2c1cccc2)C	AWUSIDHRWFTEDJ-UHFFFAOYSA-N	C19H21N5O2	351.407	641.193	266.5	153.651	1	6.7	11.213	2.75	-5.014	345.803	-1.151	156.992	-3.285	88.486	7	0	0
127781	-3.057	-33.52	-2.726	-37.04	-3.386	-38.88	-1.902	-35.67	O=C1CC(CC2=C1C(Nc1c(N2)cccc1)c1ccsc1)c1cccs1	DECVIFBAUGYMJO-UHFFFAOYSA-N	C21H18N2OS2	378.506	628.194	57.483	70.991	3	2.25	10.891	5.219	-6.609	2102.3	0.048	3648.65	-1.305	100	3	1	2
41689	-3.007	-33.5	-3.345	-35.78	-2.676	-34.37	-2.403	-36.41	OCC1CN(CC21CCNCC2)C(=O)c1n[nH]c2c1cccc2	NDRIONHBEQQLET-UHFFFAOYSA-N	C17H22N4O2	314.386	558.763	228.818	156.297	2	6.2	11.683	1.433	-2.617	81.403	-0.626	36.371	-5.563	69.531	6	0	0
46246	-3.877	-33.46	-3.575	-19.27	-3.885	-36.77	-5.098	-28.22	COc1cc(ccc1O)C1SCC(=O)Nc2c1c(C)n[nH]2	JBAHRTXVIGYGKW-UHFFFAOYSA-N	C14H15N3O3S	305.351	501.702	201.078	170.878	3	5.5	12.097	1.416	-3.378	237.389	-0.902	168.66	-4.153	77.752	6	0	0
200709	-3.339	-33.39	-3.006	-44.44	-2.989	-41.85	-2.899	-45.86	COc1cccc(c1OC)C(=O)NC1CCN(C1)c1[nH]nc(c1)c1ccc(cc1)Cl	OPWGLFOZTAUDMB-UHFFFAOYSA-N	C22H23ClN4O3	426.902	696.02	252.83	83.773	2	5.5	11.412	4.861	-6.501	1590.3	-0.339	2010.8	-1.665	100	7	0	1
15871	-2.608	-33.37	-2.685	-29.28	-3.076	-30.97	-2.153	-18.69	CC(c1ccccc1)NS(=O)(=O)c1ccc2c(c1)[nH]c(=O)[nH]2	SSSBEOKVXVAVLN-UHFFFAOYSA-N	C15H15N3O3S	317.362	517.521	81.674	212.173	3	6.5	13.843	1.072	-2.799	96.352	-1.486	39.448	-4.258	68.727	6	0	0
52944	-2.901	-33.35	-2.241	-30.62	-2.041	-28.07	-3.182	-39.23	CCOC(=O)c1cccc(c1)NS(=O)(=O)c1ccc2c(c1)[nH]c(=O)[nH]2	ADPNEVLTYXGHGJ-UHFFFAOYSA-N	C16H15N3O5S	361.372	626.812	140.705	265.027	3	8.5	16.197	0.668	-3.974	30.384	-2.468	11.331	-5.145	57.393	8	0	0
164618	-2.493	-33.32	-1.703	-16.51	-2.987	-41.46	-2.026	-25.54	COc1ccc(cc1NC(=O)CC1COc2c(NC1=O)cccc2)C	KHYXICHUSIDWTC-UHFFFAOYSA-N	C19H20N2O4	340.378	650.502	260.493	107.078	2	6.5	12.387	2.959	-5.099	956.046	-0.808	471.249	-2.112	100	6	0	0
177161	-2.653	-33.29	-1.753	-20.56	-2.513	-25.25	-2.725	-29.24	O=C1CCCCC(N1)C(=O)N1CCN(CC1)c1ccccn1	KPQDVRCSKNKOQW-UHFFFAOYSA-N	C16H22N4O2	302.375	554.175	282.787	101.22	0.25	6.25	14.497	1.131	-1.378	292.666	-0.395	541.12	-2.69	77.713	6	0	0
200428	-3.033	-33.24	-2.316	-26.2	-1.997	-29.48	-1.944	-29.41	O=C(C1CCCN(C1)c1nnc2n1cccc2Cl)NC1CCCC1	UIZIINZLGFUSAB-UHFFFAOYSA-N	C17H22ClN5O	347.847	632.872	358.137	85.651	1	5	10.552	3.357	-5.089	944.642	-0.236	1865.97	-2.483	100	6	0	0
131362	-3.237	-33.22	-2.012	-29.17	-2.748	-32.97	-2.339	-34.82	O=S(=O)(c1ccc(s1)c1nnc(o1)C1CCC1)NCc1cccs1	UPOQIMPYZGBGHS-UHFFFAOYSA-N	C15H15N3O3S3	381.482	653.148	232.295	118.733	1	7	11.225	3.05	-5.222	741.229	-0.768	791.811	-2.481	96.169	6	0	0
116712	-3.18	-33.22	-1.927	-28.62	-3.563	-34.8	-3.103	-32.68	OCc1cnc(nc1C1CCCN(C1)C(=O)c1ccc2c(c1)[nH]cc2)C	QOSBZHQJHYIODT-UHFFFAOYSA-N	C20H22N4O2	350.419	631.807	240.802	143.738	2	6.7	12.766	2.699	-4.889	429.372	-1.024	198.375	-3.01	89.871	6	0	0
169580	-2.726	-33.21	-2.475	-32.69	-3.77	-33.7	-3.268	-39.3	CC(=O)Nc1ccc(nc1)n1cnc(c1)C(=O)N1CCC(CC1)C(=O)N	YOWAIVMDIPYTKZ-UHFFFAOYSA-N	C17H20N6O3	356.383	647.912	234.458	227.29	3	10.5	20.913	-0.124	-2.881	35.075	-1.946	27.611	-4.765	53.87	9	0	0
10489	-2.944	-33.17	-1.927	-31.13	-2.655	-38.4	-3.813	-36.96	NC(=O)CCc1ccc2c(c1)CN(CCO2)C(=O)c1cc(nn1C)C	JYZNOLLQTGURAN-UHFFFAOYSA-N	C18H22N4O3	342.397	620.589	349.067	151.023	2	7.25	15.46	1.56	-2.941	165.264	-1.133	167.037	-3.494	75.78	7	0	0
153669	-3.509	-33.15	-2.481	-19.76	-2.389	-25.57	-1.945	-20.4	N#CCCN1CCN(CC1)c1ccc(cc1C(=O)O)NC(=O)c1cccs1	UZMQSEVPKUPUBL-UHFFFAOYSA-N	C19H20N4O3S	384.452	670.613	205.418	199.478	2	9	14.668	0.019	-4.978	8.031	-1.337	6.803	-5.91	43.248	7	0	1
170698	-2.787	-33.13	-1.984	-29.96	-2.652	-26.58	-2.648	-35.45	CCNc1ncnc(c1)N1CCCC(C1)CCC(=O)Nc1ccccc1C	COYRTOPZRISZPJ-UHFFFAOYSA-N	C21H29N5O	367.493	747.864	411.967	103.434	2	5.5	10.827	4.533	-6.769	1035.23	-0.955	513.574	-2.031	100	6	0	1
204858	-2.879	-33.12	-1.763	-32.17	-2.71	-41.57	-2.749	-40.44	CCNc1ncnc(c1)N1CCCC(C1)CCC(=O)N1CCN(CC1)c1ncccn1	YFXNETRJSIPFQA-UHFFFAOYSA-N	C22H32N8O	424.548	792.359	453.222	122.907	1	8.5	15.076	3.359	-5.561	372.585	-1.119	324.343	-2.543	92.636	9	0	0
49199	-2.692	-33.11	-2.498	-23.54	-3.015	-39.77	-2.481	-30.23	OCCNc1cc(C)nc2n1nc(n2)c1ccc(cc1)OC	WSAODQJQMBZTSF-UHFFFAOYSA-N	C15H17N5O2	299.332	581.844	287.175	106.983	2	6.45	11.303	2.139	-3.816	958.028	-0.795	472.304	-2.35	92.831	7	0	0
6266	-3.334	-33.1	-1.969	-25.46	-2.822	-27.4	-3.11	-33.48	O=C1CCCCC(N1)CNC(=O)c1n[nH]c(=O)c2c1cccc2	JYMMWGHTVATFII-UHFFFAOYSA-N	C16H18N4O3	314.343	551.038	189.362	226.189	2	6	14.949	0.829	-2.305	31.596	-1.624	28.338	-4.923	58.641	7	0	0
211928	-3.203	-33.08	-2.119	-30.01	-2.685	-32.1	-2.641	-30.1	CC(CCNC(=O)C1CCCN(C1)c1cc(=O)n(c(=O)n1C)C)C	UVWNRDGTLIDOGI-UHFFFAOYSA-N	C17H28N4O3	336.433	650.934	493.601	134.895	1	6.5	11.506	2.267	-4.126	304.6	-1.024	244.415	-3.543	84.674	7	0	0
132663	-3.122	-33.06	-2.415	-28.08	-3.698	-27.87	-2.199	-32.78	O=C(Cc1n[nH]c(c1)O)N/N=C/c1ccccc1Br	FLNMJBZENIMKIS-VGOFMYFVSA-N	C12H11BrN4O2	323.148	541.164	67.881	170.819	2	2.5	7.933	2.856	-4.29	237.698	-1.338	218.347	-3.231	86.193	6	0	0
21214	-2.83	-33.05	-2.7	-32.79	-3.271	-37.18	-2.049	-36.93	O=C(c1cc2c([nH]1)cccc2)N1CCN(CC1)c1[nH]nc(c1)c1cccs1	XRXJORUSSBVZAL-UHFFFAOYSA-N	C20H19N5OS	377.463	678.482	139.551	98.183	2	4.5	11.86	4.539	-6.892	1161	-0.423	1042.94	-1.844	100	6	0	1
132405	-2.555	-32.94	-2.059	-30.05	-2.263	-24.68	-3.09	-37.34	NC(=O)C1CCN(CC1)c1ncnc2c1cnn2c1cc(C)ccc1C	LUIKXTDJMREPQP-UHFFFAOYSA-N	C19H22N6O	350.422	637.023	302.309	140.976	2	6	14.833	2.344	-4.312	234.527	-0.887	211.737	-3.339	83.09	7	0	0
152023	-3.806	-32.89	-2.058	-20.5	-3.076	-33.49	-2.198	-24.56	N#CCCN(c1ccc(cc1C(=O)O)NC(=O)c1ccccc1)C	DRCZCSSJTRQWIL-UHFFFAOYSA-N	C18H17N3O3	323.351	614.111	127.414	197.493	2	7	12.788	2.397	-4.858	33.626	-1.825	16.081	-3.468	68.306	6	0	0
116770	-2.943	-32.87	-2.888	-21.72	-1.99	-39.52	-1.969	-33.87	O=C(c1cccs1)N1CC[C@H](C1)n1c(=O)[nH]c2c1nccc2	PJBMJBCIXYNQHR-SNVBAGLBSA-N	C15H14N4O2S	314.361	551.078	103.913	131.152	1	6	10.944	2.308	-4.243	565.175	-0.608	476.782	-2.889	89.718	6	0	0
20404	-2.627	-32.83	-1.998	-39.79	-2.244	-36.86	-2.587	-42.5	CCOc1cc(ccc1OCC(=O)N)C1SCC(=O)Nc2c1c(C)nn2c1ccc(cc1)Cl	KTBGHSUEUMNPLZ-UHFFFAOYSA-N	C23H23ClN4O4S	486.972	788.52	288.551	187.856	3	8	18.27	3.271	-5.931	82.871	-1.565	259.83	-3.768	80.433	8	0	2
65000	-2.631	-32.82	-2.646	-25.43	-3.767	-36.54	-1.995	-28.75	O=C(Cc1n[nH]c(c1)O)N/N=C/c1c(Cl)cccc1Cl	IQCQUXNRSVBJTA-GIDUJCDVSA-N	C12H10Cl2N4O2	313.143	522.518	34.592	190.707	2	2.5	7.596	2.895	-4.225	153.968	-1.253	293.394	-3.83	83.048	6	0	0
211925	-2.781	-32.76	-2.441	-20.71	-2.912	-26.5	-2.568	-28.26	COCCNC(=O)C1CCCN(C1)c1cc(=O)n(c(=O)n1C)C	OMXIDTDMIGZYHW-UHFFFAOYSA-N	C15H24N4O4	324.379	606.908	459.061	137.045	1	8.2	12.857	0.988	-2.822	301.863	-1.001	232.319	-3.623	77.112	8	0	0
27118	-3.013	-32.75	-2.077	-27.67	-3.033	-29.85	-2.52	-29.25	CCCCNC(=O)C1CCCN(C1)c1cc(=O)n(c(=O)n1C)C	NXEIAJCGWNQFDL-UHFFFAOYSA-N	C16H26N4O3	322.406	622	476.769	133.79	1	6.5	11.496	1.932	-3.561	301.287	-0.977	250.873	-3.561	82.63	7	0	0
106268	-3.349	-32.73	-3.319	-25.38	-2.194	-26.18	-2.567	-26.17	O=C(c1cccnc1O)NC1CCn2c(CC1)nnc2C1CC1	OEXQDWFEVYIPIO-UHFFFAOYSA-N	C16H19N5O2	313.358	584.221	283.513	164.136	0	5	7.654	2.547	-4.345	275.039	-1.11	122.575	-3.871	85.519	7	0	0
132245	-2.483	-32.73	-2.618	-34.9	-3.772	-42.48	-2.653	-44.37	COc1ccc(cc1)NC(=O)c1ccnc(c1)Nc1cccc(c1)OC	VQDPTMZHXZZUBF-UHFFFAOYSA-N	C20H19N3O3	349.388	621.235	160.284	76.151	2	5.5	11.373	3.72	-4.581	1878.28	-0.529	977.803	-0.991	100	6	0	0
52940	-2.654	-32.72	-3.067	-23.2	-2.469	-27.84	-3.125	-32.87	COc1ccccc1CNS(=O)(=O)c1ccc2c(c1)[nH]c(=O)[nH]2	IDFCGJILEVFMOJ-UHFFFAOYSA-N	C15H15N3O4S	333.361	581.951	126.275	206.16	3	7.25	14.651	1.141	-3.587	109.871	-1.757	45.463	-3.96	70.154	7	0	0
37484	-2.806	-32.63	-1.871	-27.96	-2.345	-28.37	-2.872	-25.36	Cc1noc(n1)c1nnn(c1)C1CCN(C1)C(=O)c1ccc[nH]1	DXNGADDTHZJJSF-UHFFFAOYSA-N	C14H15N7O2	313.318	587.814	222.305	191.506	1	8.5	13.236	0.867	-3.787	151.303	-1.396	64.249	-4.34	71.035	9	0	0
165707	-2.965	-32.59	-2.489	-30.31	-2.932	-33.65	-3.03	-29.17	CC(NC(=O)C1CCN(CC1)c1nc2c(s1)c(=O)n(cn2)CC(=O)N)C	ITMJPFOZNWDHPV-UHFFFAOYSA-N	C16H22N6O3S	378.448	647.286	345.061	215.637	3	11	21.559	-0.7	-2.124	32.382	-1.73	55.591	-4.923	49.877	9	0	0
187024	-2.523	-32.51	-2.937	-31.23	-2.519	-35.32	-2.012	-31.54	CCNC(=O)Nc1ccc2c(c1)CN(CCO2)C(=O)c1ccc(nc1O)C	ZXWGYZWHIBKDIM-UHFFFAOYSA-N	C19H22N4O4	370.407	662.414	337.635	168.958	2	7.25	14.602	1.81	-4.482	163.665	-1.35	109.39	-3.796	77.168	8	0	0
200182	-2.602	-32.43	-2.873	-29.27	-2.376	-39.72	-2.316	-31.43	CC(NC(=O)CCn1c2nnc(n2c2c(c1=O)cc(cc2)Cl)SCC(=O)N)C	CJIKIZCNZFUEKE-UHFFFAOYSA-N	C17H19ClN6O3S	422.888	685.929	282.358	200.836	3	10	20.133	0.464	-2.835	45.61	-1.667	202.77	-4.217	59.354	9	0	0
150807	-2.798	-32.38	-2.986	-24.55	-2.575	-29.58	-1.887	-23.78	O=c1[nH]c2c([nH]1)cc(cc2)S(=O)(=O)Nc1ccccc1	HARJCSAMFNUPPH-UHFFFAOYSA-N	C13H11N3O3S	289.308	518.751	0	200.695	3	6.5	14.628	0.764	-3.122	123.798	-1.509	51.978	-3.811	68.876	6	0	0
182218	-2.532	-32.38	-2.107	-21.21	-2.116	-24.11	-2.468	-21.83	OC(=O)CCCC(=O)N1CCC(C1)C1CCN(CC1)S(=O)(=O)C	RYIZEVGOWIUXFB-UHFFFAOYSA-N	C15H26N2O5S	346.441	615.64	392.888	221.477	1	9.5	14.48	0.596	-2.324	11.979	-1.84	9.278	-5.121	49.736	7	0	1
152021	-3.903	-32.29	-1.911	-29.38	-2.585	-22.28	-2.168	-20.07	N#CCCN(c1ccc(cc1C(=O)O)NC(=O)c1ccc(cc1)F)C	CRPYINAXVSKUJH-UHFFFAOYSA-N	C18H16FN3O3	341.341	633.517	126.479	200.803	2	7	12.671	2.683	-5.38	31.281	-1.798	26.814	-3.634	69.42	6	0	0
118418	-2.557	-32.24	-2.239	-26.25	-2.083	-37.12	-2.955	-32.6	O=C(CC[C@H]1NC(=O)c2c(NC1=O)cccc2)NCCc1ccncc1	KTNYGHAPRPRDNF-MRXNPFEDSA-N	C19H20N4O3	352.392	648.546	134.06	196.169	3	9	18.331	0.83	-3.293	91.566	-1.8	57.553	-3.437	66.919	7	0	0
35590	-2.627	-32.22	-2.164	-31.91	-2.335	-37.74	-1.941	-32.61	COc1cc(CNC(=O)C2CC(=O)N(C2)c2n[nH]c3c2c(F)ccc3)ccc1OC	IMUISRSKTGDZAH-UHFFFAOYSA-N	C21H21FN4O4	412.42	685.31	282.062	138.632	2	8	15.386	2.305	-4.384	312.79	-1.095	306.638	-2.75	85.1	8	0	0
182348	-3.286	-32.2	-2.265	-22.89	-2.121	-33.6	-3.167	-26.78	Cc1cnn(c1)Cc1c(C)onc1C(=O)N1CCCC(C1)c1[nH]ccc1C(=O)N	SUPFRBJUOCAFFE-UHFFFAOYSA-N	C20H24N6O3	396.448	671.286	327.114	169.968	2	7.5	13.11	2.765	-5.123	242.154	-1.343	106.814	-3.654	85.808	9	0	0
15874	-3.117	-32.19	-3.098	-28.07	-3.129	-27.85	-3.899	-35.88	COc1cccc(c1)NS(=O)(=O)c1ccc2c(c1)[nH]c(=O)[nH]2	NKBQDOGXSZNBIL-UHFFFAOYSA-N	C14H13N3O4S	319.334	555.502	93.06	205.01	3	7.25	14.854	0.838	-3.302	112.666	-1.655	46.73	-4.007	68.575	7	0	0
10342	-2.709	-32.19	-2.014	-26.37	-2.42	-37.08	-1.948	-21.05	Oc1ccc(cn1)C(=O)N1CCC(C1)C1CCN(CC1)S(=O)(=O)C	FNUNTNJKLGEPSG-UHFFFAOYSA-N	C16H23N3O4S	353.435	592.133	302.495	216.292	0	9	11.529	0.483	-2.341	88.064	-1.53	36.431	-5.06	64.584	7	0	0
106267	-3.41	-32.11	-2.646	-34.13	-3.209	-31.09	-3.122	-32.9	COCc1nnc2n1CCC(CC2)NC(=O)c1n[nH]c(c1)C1CC1	SERCBXLVUUCMRZ-UHFFFAOYSA-N	C16H22N6O2	330.389	645.009	442.315	160.74	1	6.2	9.339	2.562	-5.102	296.212	-1.342	132.805	-3.95	86.182	8	0	0
197958	-4.111	-32.1	-4.644	-28.99	-2.958	-27.47	-3.807	-30.66	NC(=O)COc1ccc(cc1)C1CC(=O)Nc2c1c(C)n[nH]2	DUAWOLZEMDGCHF-UHFFFAOYSA-N	C15H16N4O3	300.316	506.997	148.244	250.708	4	6.75	17.564	-0.378	-1.811	23.271	-1.734	15.887	-5.471	49.196	7	0	0
124300	-3.029	-32.04	-2.916	-21.92	-2.019	-25.46	-2.146	-27.52	CCN(S(=O)(=O)c1ccc2c(c1)NC(=O)C(CS2)C)CC	MPGZUPGBETUMCS-UHFFFAOYSA-N	C14H20N2O3S2	328.444	530.506	299.458	132.214	1	7.5	10.292	1.584	-2.869	552.228	-0.693	420.026	-3.358	85.297	5	0	0
185566	-3.103	-32	-2.94	-33.87	-3.2	-35.67	-2.332	-27.47	O=C(c1n[nH]c2c1cccc2)N1CCC(C1)n1c(C)cnc1C1CC1	XZWAGTIJCWAKHB-UHFFFAOYSA-N	C19H21N5O	335.408	627.95	299.994	97.62	0	4.5	7.673	3.895	-5.598	1175.35	-0.459	589.105	-2.411	100	6	0	0
144599	-2.945	-31.98	-2.28	-33.67	-2.187	-34.83	-2.775	-27.17	COc1cc(OC)ccc1NS(=O)(=O)c1ccc2c(c1)NC(=O)C(CS2)C	CDCALYGWRIJINV-UHFFFAOYSA-N	C18H20N2O5S2	408.486	675.725	312.406	140.084	2	9	14.262	2.332	-4.741	465.032	-1.083	349.439	-2.969	88.344	7	0	0
43274	-2.509	-31.93	-1.895	-27.53	-2.659	-30.98	-2.195	-29.07	OCCC1CCOC2(C1)CCN(CC2)C(=O)c1ccn(n1)CC	ZCADUTIOFCAFNA-UHFFFAOYSA-N	C17H27N3O3	321.419	618.409	441.234	118.589	1	6.95	9.62	2.465	-4.205	743.564	-0.891	359.137	-3.019	92.769	6	0	0
193272	-2.953	-31.88	-1.774	-24.13	-2.502	-30.4	-2.391	-24.52	OC[C@@]12CN(CC[C@H]2CN(C1)S(=O)(=O)C)C(=O)c1ccc(cn1)F	BYIQDGDNTRILBQ-XHDPSFHLSA-N	C15H20FN3O4S	357.399	556.789	230.705	167.701	1	10.2	13.597	0.635	-2.415	254.445	-1.006	206.427	-3.837	73.721	7	0	0
164085	-3.636	-31.87	-2.33	-32.02	-2.581	-34.74	-2.374	-32.32	CCCn1c2nnc(n2c2c(c1=O)cc(cc2)F)SCC(=O)N	JAUJISJXBLWKFK-UHFFFAOYSA-N	C14H14FN5O2S	335.355	555.764	188.761	183.379	2	7.5	15.54	0.803	-1.985	80.425	-1.209	204.797	-4.042	65.749	7	0	0
198033	-2.594	-31.85	-2.813	-31.26	-2.9	-31.42	-2.437	-20.81	Clc1ccccc1CNS(=O)(=O)c1ccc2c(c1)[nH]c(=O)[nH]2	IWLLOWXWTNNEPH-UHFFFAOYSA-N	C14H12ClN3O3S	337.78	553.126	29.619	204.006	3	6.5	14.146	1.443	-3.057	115.162	-1.462	100.384	-3.977	72.289	6	0	0
18546	-3.046	-31.8	-2.057	-26.38	-3.387	-35.1	-3.458	-40.5	CCc1cccc(c1)NS(=O)(=O)c1ccc2c(c1)[nH]c(=O)[nH]2	NSKXPGCYXLQHFP-UHFFFAOYSA-N	C15H15N3O3S	317.362	579.002	130.666	200.302	3	6.5	14.076	1.403	-3.351	124.865	-1.656	52.205	-3.953	72.68	6	0	0
36186	-3.424	-31.77	-3.277	-22.58	-2.408	-21.88	-3.176	-17.47	O=C(C1NC(=O)c2n(C1)ccc2)NCc1ccco1	AWOTZOTYJGSJLH-UHFFFAOYSA-N	C13H13N3O3	259.264	502.134	107.609	112.405	1.25	4.75	10.906	1.475	-2.665	594.641	-0.639	415.573	-2.309	85.235	6	0	0
185080	-3.525	-31.74	-2.176	-19.82	-2.733	-24.01	-2.069	-26.42	Fc1cccc(c1)S(=O)(=O)N1C[C@H](C[C@H]1C(=O)N)Oc1cccnc1	ZKIAZNZYANRHGI-ZFWWWQNUSA-N	C16H16FN3O4S	365.378	596.316	73.801	188.851	2	9.25	17.293	0.57	-2.583	98.875	-1.425	124.12	-3.511	65.991	7	0	0
1693	-2.644	-31.68	-2.395	-25.95	-2.412	-29.49	-2.298	-31.16	O=C1CCCCC(N1)C(=O)NCc1cccc(c1)C	LTZDALWJRHGPCA-UHFFFAOYSA-N	C15H20N2O2	260.335	495.21	255.571	105.496	1.25	4.25	12.935	1.218	-1.091	284.134	-0.487	489.177	-2.703	77.989	4	0	0
4647	-2.914	-31.67	-2.276	-20.62	-2.106	-24.15	-2.418	-33.7	NC(=O)CC1=C2CCCCC2N(C1=O)Cc1ccc(cc1)F	BZOWUOPPXCPTOW-UHFFFAOYSA-N	C17H19FN2O2	302.348	550.935	231.943	134.857	2	5.5	13.005	1.741	-2.763	271.94	-0.781	441.144	-3.137	80.711	4	0	0
4959	-3.013	-31.67	-1.725	-26.82	-2.458	-31.31	-2.345	-28.14	COc1ccc(cn1)C(=O)N1CCC2(CC1)CCC2O	BORUYQYNWJWGHK-UHFFFAOYSA-N	C15H20N2O3	276.335	530.634	327.646	93.366	1	5.7	8.794	2.178	-3.472	1289.75	-0.455	651.32	-2.566	95.37	5	0	0
14425	-2.512	-31.66	-1.734	-23.93	-2.414	-31.58	-2.637	-31.71	Fc1ccccc1C(=O)N1CCC2(CC1)NC(=O)c1c(N2C)cccc1	AZIXQMSUXAYPQU-UHFFFAOYSA-N	C20H20FN3O2	353.395	606.129	170.884	98.556	1	6.5	11.663	3.095	-4.89	1151.58	-0.385	731.072	-2.12	100	5	0	0
49743	-2.758	-31.6	-2.766	-19.37	-2.962	-23.64	-2.409	-20.97	CCCNS(=O)(=O)c1csc(c1)C(=O)N	VLFMPOOPIKSTSQ-UHFFFAOYSA-N	C8H12N2O3S2	248.314	454.213	158.058	208.132	3	7	12.723	-0.144	-2.004	105.24	-1.419	76.359	-4.723	62.294	5	0	0
45677	-2.927	-31.6	-3.052	-23.88	-2.528	-24.53	-2.931	-27.19	COc1ccc(cc1)Nc1ncccc1S(=O)(=O)N	PMOIBMCYVLYANJ-UHFFFAOYSA-N	C12H13N3O3S	279.313	510.751	93.627	141.739	2	5.75	11.264	1.508	-2.87	448.53	-1.038	212.67	-2.688	83.236	6	0	0
117114	-3.14	-31.57	-3.042	-35.79	-3.244	-41.84	-2.668	-31.23	COCCNC(=O)c1cc2n(n1)C[C@H](C2)NC(=O)c1n[nH]c2c1cccc2	HQCKYBKTWLPNIF-NSHDSACASA-N	C18H20N6O3	368.394	685.252	288.056	180.502	2	7.7	13.26	2.328	-4.979	192.397	-1.744	83.302	-3.507	81.457	9	0	0
31180	-2.766	-31.55	-2.276	-37.42	-2.588	-36.47	-2.908	-32.13	COc1ccccc1OCCNC(=O)C1CCCN(C1)c1cnn(c(=O)c1)C	DGBZSYUFAHCEJB-UHFFFAOYSA-N	C20H26N4O4	386.45	724.119	411.036	114.206	1	7.5	12.832	2.887	-4.903	535.46	-1.043	398.281	-2.348	92.687	8	0	0
182466	-2.956	-31.53	-1.951	-33.26	-2.859	-30.15	-2.264	-34.78	Cc1ccc(c(n1)O)C(=O)NC1CCn2c(CC1)nnc2C1CC1	SWNAWOIIEOKLDR-UHFFFAOYSA-N	C17H21N5O2	327.385	636.874	395.506	158.482	0	5	7.377	2.974	-5.342	311.179	-1.19	140.073	-3.956	88.979	7	0	0
112167	-3.254	-31.49	-1.75	-26.17	-2.232	-34.69	-2.379	-36.69	OCC1CN(CCN1c1ccc(c(c1)C(F)(F)F)C#N)C(=O)c1cc(nn1C)C	ZWZPGPSRTPNOTG-UHFFFAOYSA-N	C19H20F3N5O2	407.395	681.541	305.242	157.22	1	8.2	11.932	2.844	-6.425	319.878	-1.051	510.392	-3.614	88.435	7	0	1
52943	-3.013	-31.48	-3.046	-32.32	-4.498	-38.01	-4.152	-40.83	COc1ccc(c(c1)OC)NS(=O)(=O)c1ccc2c(c1)[nH]c(=O)[nH]2	GSNFJDVSSOLMTF-UHFFFAOYSA-N	C15H15N3O5S	349.361	575.138	167.744	187.359	3	8	15.045	1.028	-3.317	165.644	-1.514	70.855	-3.717	72.681	8	0	0
37949	-2.626	-31.43	-2.37	-31.55	-2.843	-36.12	-2.626	-29.81	CCOCCCNC(=O)C1CCN(C1)c1cnn(c(=O)c1)C	FQPNFFPZUUYXPV-UHFFFAOYSA-N	C15H24N4O3	308.38	603.267	443.972	111.751	1	7.7	11.382	1.345	-2.888	610.055	-0.879	422.034	-2.836	84.675	7	0	0
13750	-2.84	-31.42	-2.425	-27.67	-3.28	-31.13	-2.914	-20.48	O=C(C1NC(=O)c2n(C1)ccc2)N1CCN(CC1)c1ccccn1	IRBDQHNSEDTFQC-UHFFFAOYSA-N	C17H19N5O2	325.369	608.836	176.77	126.05	0.25	6.25	12.759	2.103	-3.688	354.445	-0.748	301.153	-2.669	84.891	7	0	0
57934	-3.034	-31.41	-2.642	-20.11	-2.622	-32.85	-2.471	-34.92	COc1ccccc1C(=O)NCC12CCC=C2NC(=O)CC1	MAWMUDDSHFEJMW-UHFFFAOYSA-N	C17H20N2O3	300.357	564.933	265.225	112.665	2	5.75	10.828	2.378	-3.896	846.242	-0.728	413.029	-2.553	93.269	5	0	0
182475	-2.677	-31.37	-1.792	-24.81	-2.661	-29.56	-2.066	-33.32	Cc1sc(c(n1)C)C(=O)NC1CCn2c(CC1)n[nH]c2=O	NKDCIKJNKQBJLJ-UHFFFAOYSA-N	C13H17N5O2S	307.37	556.405	312.983	181.957	2	7	11.831	1.22	-3.925	186.381	-1.166	135.271	-4.609	74.727	7	0	0
209441	-3.577	-31.36	-1.805	-20.99	-3.098	-31.11	-2.46	-29.23	OCC1CN(CC21CCNCC2)Cc1cnn(c1)C(C)C	DJQXNFXPAZMHGK-UHFFFAOYSA-N	C16H28N4O	292.423	589.022	434.829	102.044	2	6.7	10.611	1.271	-1.423	66.378	0.109	32.274	-6.862	66.999	5	0	0
141586	-3.058	-31.31	-3.043	-23.67	-3.578	-33.16	-2.388	-24.75	CCOC(=O)c1cnc(nc1N)SCC(=O)N	RAVVPYXNVDLBOD-UHFFFAOYSA-N	C9H12N4O3S	256.279	510.309	174.151	242.66	3	6	15.299	-0.339	-1.272	21.797	-2.037	29.998	-5.211	48.914	7	0	1
34710	-2.51	-31.29	-2.198	-26.88	-2.628	-40.83	-2.308	-34.36	CCn1ncc(cc1=O)N1CCCC(C1)CC(=O)NC1CCN(CC1)C	FCZSJHKFENZMQI-UHFFFAOYSA-N	C19H31N5O2	361.486	721.09	558.512	106.676	1	8	13.099	2.069	-3.601	143.815	-0.426	117.321	-4.967	77.678	7	0	0
173790	-3.617	-31.27	-2.276	-28.94	-2.078	-28.24	-2.688	-21.25	NC(=O)c1cccnc1OC1CCN(CC1)Cc1[nH]ccc1	YSTFHJFIEVZKKV-UHFFFAOYSA-N	C16H20N4O2	300.36	582.473	182.353	135.408	3	5.5	12.551	1.838	-2.772	128.449	-0.642	59.549	-4.665	75.447	6	0	0
174160	-2.941	-31.26	-4.54	-42.15	-3.278	-40.16	-2.664	-37.91	COc1cc(ccc1OC)C(=O)NC1CCN(C1)c1[nH]nc(c1)c1ccccc1	SCKODTKQKHIZBT-UHFFFAOYSA-N	C22H24N4O3	392.457	720.169	314.124	94.008	2	5.5	11.679	4.526	-6.61	1271.8	-0.683	641.528	-1.769	100	7	0	1
105932	-2.97	-31.26	-2.083	-33.76	-2.607	-35.55	-2.553	-36.24	CCC1(O)CCC21CCN(CC2)C(=O)c1ccc2c(n1)cccc2	MZQYZZBXVMXZQC-UHFFFAOYSA-N	C20H24N2O2	324.422	608.427	292.635	78.404	1	4.75	8.813	3.835	-5.15	1788.12	-0.36	927.17	-1.84	100	4	0	0
209794	-2.709	-31.22	-2.332	-28.13	-2.419	-32	-2.006	-32.05	COCCn1c(C)cc(c1C)C(=O)N1CCC2(CC1)CCC2O	HIWCOTZINMLZAV-UHFFFAOYSA-N	C18H28N2O3	320.431	598.875	499.527	76.175	1	6.4	8.502	2.887	-4.067	1877.28	-0.442	977.244	-2.362	100	5	0	0
178005	-3.278	-31.19	-1.73	-27.52	-2.676	-23.29	-3.493	-18	COc1ccccc1C(=O)NCC1CCCCC(=O)N1	OOLIYSIXUCMWFY-UHFFFAOYSA-N	C15H20N2O3	276.335	543.392	289.765	107.355	2	5.75	13.723	1.503	-2.087	423.786	-0.657	468.179	-2.599	82.767	5	0	0
198034	-2.736	-31.09	-2.047	-21	-2.655	-28.07	-2.904	-19.78	Fc1ccc(cc1F)NS(=O)(=O)c1ccc2c(c1)[nH]c(=O)[nH]2	XXXUGOUPOXCKRJ-UHFFFAOYSA-N	C13H9F2N3O3S	325.289	535.234	0	201.37	3	6.5	14.21	1.184	-3.671	121.986	-1.328	155.851	-4.079	71.218	6	0	0
172326	-4.104	-31.07	-2.714	-35.18	-2.382	-41.05	-2.194	-28.2	COc1cc(CNC(=O)c2cccc(n2)N2CCNC(C2)c2ccccc2)ccc1OC	UITVWVISTRIFEP-UHFFFAOYSA-N	C25H28N4O3	432.521	808.67	338.461	74.82	2	7	13.585	4.569	-6.263	482.258	-0.206	248.824	-3.088	100	7	0	1
71504	-2.606	-31.01	-2.005	-26.65	-2.415	-34.17	-1.997	-25.58	COCCNC(=O)N1CCC(C1)c1onc(n1)c1cccn1C	HLEVDPMXLHIGMK-UHFFFAOYSA-N	C15H21N5O3	319.363	606.23	377.259	83.711	1	6.7	11.792	2.13	-3.663	1057.22	-0.424	818.014	-2.263	93.546	8	0	0
36847	-2.703	-30.99	-3.028	-25.55	-2.43	-25.07	-3.672	-19.3	O=C1CCCCC(N1)CNC(=O)c1sccc1C	MJIJIFZIEHWCDM-UHFFFAOYSA-N	C13H18N2O2S	266.357	497.977	270.937	86.295	2	5	12.549	1.563	-1.934	685.025	-0.255	1339.97	-2.481	86.848	4	0	0
30945	-3.079	-30.97	-2.049	-34.36	-2.76	-28.86	-2.195	-24.48	CCNc1ncnc(c1)N1CCCC(C1)CCC(=O)NC1CCCC1	JXINBEJTWJOVHR-UHFFFAOYSA-N	C19H31N5O	345.487	691.75	532.124	83.368	2	5.5	10.486	3.345	-5.346	1254.51	-0.673	824.673	-2.211	100	6	0	0
118568	-2.863	-30.95	-2.402	-37.53	-2.578	-46.72	-2.676	-39.78	CCOc1ccc(cc1OC)CNC(=O)C1CC(=O)N(C1)c1cccc(c1)NC(=O)C	AQKICXQKBUYJNL-UHFFFAOYSA-N	C23H27N3O5	425.483	751.506	406.686	132.208	2	9.5	16.013	2.451	-4.703	390.69	-1.269	260.415	-2.535	87.684	8	0	0
119181	-3.085	-30.94	-2.281	-21.28	-3.291	-33	-3.516	-36.24	Cc1n[nH]c(n1)[C@H]1CN(C[C@@H]1C(=O)N)C(=O)CCc1c[nH]c2c1cccc2	KINBBQMLLNADFT-GJZGRUSLSA-N	C19H22N6O2	366.422	650.928	208.18	223.792	4	8	22.437	0.269	-2.2	20.2	-1.913	29.987	-4.489	51.884	8	0	1
57222	-2.859	-30.67	-2.661	-19.13	-3.677	-36.71	-2.504	-28.82	CC(NC(=O)C1CCCN(C1)c1cc(=O)n(c(=O)n1C)C)C	ATKULKUDZPDMEV-UHFFFAOYSA-N	C15H24N4O3	308.38	598.415	467.826	122.743	1	6.5	11.089	1.647	-3.79	455.144	-0.742	325.598	-3.562	84.167	7	0	0
65003	-3.165	-30.66	-2.121	-23.3	-2.418	-24.66	-2.069	-26.78	O=C(Cc1n[nH]c(c1)O)N/N=C(\c1ccc(cc1)Cl)/C	IFBIIPWEBXUFSU-NVNXTCNLSA-N	C13H13ClN4O2	292.724	502.954	127.843	170.707	2	2	6.626	2.935	-3.774	238.28	-1.109	243.636	-3.605	86.677	6	0	0
109651	-2.495	-30.63	-2.662	-27.46	-3.115	-21.27	-2.885	-28.25	NC(=O)COC1CCC21CCN(CC2)C(=O)Cc1c[nH]c2c1cccc2	NHYGRDHODJEGMO-UHFFFAOYSA-N	C20H25N3O3	355.436	657.96	271.639	174.868	3	7.2	19.662	1.105	-2.399	57.851	-1.502	95.149	-3.517	64.955	6	0	0
145504	-3.357	-30.61	-2.536	-22.54	-3.233	-29.99	-3.257	-18.45	CSc1nc(Nc2ccc(c(c2)C(=O)O)O)c2c(n1)CCC2	KMULGRRWOWHJAU-UHFFFAOYSA-N	C15H15N3O3S	317.362	574.516	245.398	158.476	2	4.25	9.105	3.21	-4.475	78.827	-1.173	65.628	-3.495	79.686	6	0	0
172913	-2.674	-30.59	-3.213	-40.52	-2.059	-32.41	-3.027	-37.55	CCC1Cn2c(=N1)cc(nc2)N1CCN(CC1)C(=O)Cc1ccccc1OC	NIWNRSXMYQNNNG-UHFFFAOYSA-N	C21H27N5O2	0	0	0	0	0	0	0	0	0	0	0	0	0	0	0	0	0
15875	-2.638	-30.55	-2.002	-11.36	-2.781	-39.34	-3.219	-37.19	Cc1ccc(cc1)CNS(=O)(=O)c1ccc2c(c1)[nH]c(=O)[nH]2	SNHDMHFXHDRSQA-UHFFFAOYSA-N	C15H15N3O3S	317.362	570.99	112.812	215.569	3	6.5	14.123	1.26	-3.34	89.466	-1.778	36.444	-4.254	69.257	6	0	0
206405	-3.039	-30.55	-2.401	-19.87	-2.63	-26.89	-3.781	-34.8	NC(=O)COC1CCC21CCN(CC2)C(=O)c1ccc(cc1F)F	RWGOTYJMWJQQOB-UHFFFAOYSA-N	C17H20F2N2O3	338.353	583.504	245.307	139.165	2	7.2	15.44	1.487	-2.612	207.714	-0.809	540.6	-3.249	77.128	5	0	0
16953	-2.766	-30.51	-1.956	-26.81	-3.172	-29.94	-3.019	-27.69	O=C(C(=O)c1cccn1C)Nc1ccc(cc1)S(=O)(=O)N	LYZVYWOYRUBLOB-UHFFFAOYSA-N	C13H13N3O4S	307.323	547.624	78.19	227.813	2.25	8.25	14.542	0.343	-2.821	68.478	-1.899	27.654	-4.391	61.807	7	0	0
120250	-3.198	-30.45	-2.275	-20.31	-2.282	-32.95	-2.958	-34.43	CC(CN1CC(O)CN(CC1=O)C(=O)CCc1c[nH]c2c1cccc2)C	NAAGMCQOSXCNRE-UHFFFAOYSA-N	C20H27N3O3	357.452	622.538	330.263	110.79	2	7.7	15.361	1.425	-2.625	422.908	-0.813	431.718	-2.346	82.296	6	0	0
117353	-3.159	-30.45	-2.4	-27.05	-3.151	-36.68	-2.609	-28.7	COc1cc(OC)ccc1NC(=O)c1nnn(c1)CC1(O)CCNCC1	NQWCIMXXNNTCBO-UHFFFAOYSA-N	C17H23N5O4	361.4	631.107	365.62	149.206	3	8.75	14.512	1.178	-2.432	95.034	-0.892	42.997	-5.25	69.241	9	0	0
157271	-2.78	-30.42	-2.086	-21.4	-2.951	-34.85	-2.43	-29.72	O=C(Cc1csc(n1)NC(=O)C)NCCc1ccc(cc1)S(=O)(=O)N	BNBMLAIYHSRLSW-UHFFFAOYSA-N	C15H18N4O4S2	382.452	695.673	209.263	263.267	4	11	21.332	-0.318	-3.197	19.314	-2.768	20.554	-4.972	48.096	8	0	1
42990	-2.78	-30.38	-3.117	-34.33	-2.897	-29.96	-2.628	-37.19	NC(=O)[C@@H]1C[C@@H](CN1C(=O)c1cccs1)Oc1cccnc1	RSFIZZITYVNVJM-RYUDHWBXSA-N	C15H15N3O3S	317.362	543.493	69.834	154.962	2	7.75	16.356	0.809	-2.003	171.037	-0.961	273.542	-3.032	71.648	6	0	0
131203	-2.638	-30.37	-2.113	-24.77	-2.275	-29.4	-2.458	-28.77	Clc1cccc(c1)N1C(=O)C(SC21C(=O)Nc1c2cccc1)C	ZYFBZYTXSHOPAP-UHFFFAOYSA-N	C17H13ClN2O2S	344.815	539.489	93.541	92.741	1	6	10.791	2.893	-4.438	1307.48	-0.002	2286.49	-2.331	100	4	0	0
286	-2.589	-30.27	-2.87	-25.08	-4.049	-27.89	-2.258	-24.05	CCOc1ccccc1NS(=O)(=O)c1ccc2c(c1)[nH]c(=O)[nH]2	VCMWKECPLMWELN-UHFFFAOYSA-N	C15H15N3O4S	333.361	555.201	129.876	208.541	3	7.25	14.372	1.028	-3.19	104.305	-1.636	43.652	-4.124	69.088	7	0	0
198122	-3.641	-30.21	-3.716	-25.84	-2.361	-27.97	-2.693	-30.13	COc1cc(CNC(=O)C2NC(=O)c3n(C2)ccc3)cc(c1)OC	KMOMQPBFTVDZDG-UHFFFAOYSA-N	C17H19N3O4	329.355	639.966	285.214	117.512	1.25	5.75	12.566	2.567	-3.903	409.65	-0.949	368.384	-2.369	88.733	7	0	0
1960	-2.682	-30.12	-1.756	-34.25	-2.502	-38.45	-2.063	-33.58	CSCCC(C(=O)NCc1cscn1)NC(=O)CSc1ccccc1	STTGKBLNKLJOEH-UHFFFAOYSA-N	C17H21N3O2S3	395.552	710.569	207.051	86.628	1.25	6.75	14.202	3.204	-3.887	572.291	-0.664	3650.41	-1.124	95.064	5	0	0
42984	-3.321	-30.04	-2.473	-29.28	-2.728	-34.16	-2.339	-35.57	NC(=O)[C@@H]1C[C@@H](CN1S(=O)(=O)c1ccccc1)Oc1cccnc1	NUZCNMXTKBNUCJ-ZFWWWQNUSA-N	C16H17N3O4S	347.388	569.85	60.79	176.149	2	9.25	18.419	0.416	-1.541	102.393	-1.323	92.688	-3.114	65.36	7	0	0
1208	-3.313	-29.97	-2.7	-26.06	-3.302	-30.17	-2.468	-22.69	COc1cc(CNC(=O)C2CCCCC(=O)N2)cc(c1)OC	ZYJZSLQHLDYCGX-UHFFFAOYSA-N	C16H22N2O4	306.361	539.184	368.417	103.463	1.25	5.75	13.878	1.134	-0.926	277.86	-0.622	513.221	-2.709	77.324	6	0	0
187529	-3.083	-29.92	-1.737	-27.76	-3.14	-29.75	-1.919	-31.38	NC(=O)COC1CCC21CCN(CC2)C(=O)c1ccc(cc1C)C	JVVMTVXOLLQLHY-UHFFFAOYSA-N	C19H26N2O3	330.426	624.509	398.823	135.168	2	7.2	14.628	1.709	-3.235	263.165	-0.983	242.846	-3.308	80.268	5	0	0
185082	-3.378	-29.79	-2.906	-25.17	-2.14	-31.14	-2.191	-30.63	N#Cc1ccc(cc1)S(=O)(=O)N1C[C@H](C[C@H]1C(=O)N)Oc1cccnc1	LQFAETJYWSWBAG-HOCLYGCPSA-N	C17H16N4O4S	372.398	614.98	80.642	236.874	2	10.75	19.639	-0.293	-2.766	29.431	-2.094	22.021	-4.261	51.517	8	0	0
124285	-2.542	-29.74	-2.322	-24.7	-2.841	-33.11	-3.401	-29.02	O=C1Nc2cc(ccc2SCC1C)S(=O)(=O)N1CCCC1	CUODWYUOPZNSAV-UHFFFAOYSA-N	C14H18N2O3S2	326.428	552.835	302.204	129.853	1	7.5	10.915	1.641	-3.564	581.435	-0.634	448.635	-3.432	86.033	5	0	0
189083	-2.647	-29.72	-1.696	-21.57	-2.146	-30.88	-2.449	-35.21	CC(=O)N1CCCC(C1)c1nnc2n1CCN(C2)C(=O)c1cscc1	ZUTZMVBWHFADTH-UHFFFAOYSA-N	C17H21N5O2S	359.445	623.309	314.023	135.825	0	8	12.739	1.43	-2.974	302.073	-0.667	483.634	-3.512	79.71	7	0	0
174204	-2.705	-29.71	-1.908	-41.73	-2.704	-37.07	-2.59	-35.76	O=C(c1cccc2c1cc[nH]2)NC1CCN(C1)c1[nH]nc(c1)c1cccs1	LGVDTLAUWOHAIU-UHFFFAOYSA-N	C20H19N5OS	377.463	676.284	130.158	114.018	3	4	12.668	4.407	-6.625	821.617	-0.646	699.9	-2.063	100	6	0	1
106181	-2.551	-29.7	-4.489	-24.23	-2.548	-32.16	-2.604	-22.25	CNC(=O)c1cc[nH]c1C1CCCN(C1)C(=O)Cn1c(C)cc(nc1=O)C	XTYKKSAEYDLRPL-UHFFFAOYSA-N	C19H25N5O3	371.438	636.792	395.182	132.846	1	8	13.018	1.867	-3.82	381.281	-0.864	256.525	-3.297	84.075	8	0	0
132555	-2.793	-29.69	-2.28	-28.28	-2.354	-31.87	-2.775	-26.06	OCC1CN(CC21CCN(CC2)C(=O)c1cnn(c1)CC)c1ccncn1	NJZIESCTKLHBBM-UHFFFAOYSA-N	C19H26N6O2	370.453	668.092	320.947	156.079	1	9.2	13.332	2.054	-4.384	327.944	-1.247	148.247	-3.339	84.002	8	0	0
576	-3.276	-29.67	-2.511	-19.94	-3.204	-29.45	-2.792	-29.72	CCC(=O)N1CCC(C1)Oc1ccc(cn1)C(=O)N	KHZMOQWRFBDYPJ-UHFFFAOYSA-N	C13H17N3O3	263.296	515.003	246.773	179.511	2	6.5	13.813	0.273	-1.748	103.741	-1.299	85.272	-4.131	64.628	6	0	0
35577	-2.555	-29.65	-1.768	-27.93	-2.368	-34.23	-2.063	-32.39	COc1cc(OC)ccc1NC(=O)C1CC(=O)N(C1)c1n[nH]c2c1c(F)ccc2	QWGNFMMFPZGBFR-UHFFFAOYSA-N	C20H19FN4O4	398.393	684.438	282.181	130.435	2	8	13.85	2.796	-5.233	574.102	-0.988	385.585	-2.68	92.698	8	0	0
11175	-2.972	-29.52	-2.952	-30.12	-2.81	-31.52	-2.484	-27.32	COc1ccc(cc1)NS(=O)(=O)c1csc(c1)C(=O)N	CYZZEMXXRIYRKA-UHFFFAOYSA-N	C12H12N2O4S2	312.358	537.328	92.976	189.204	3	7.75	14.649	0.758	-3.021	159.104	-1.411	124.427	-3.797	70.792	6	0	0
201043	-2.816	-29.5	-2.723	-24.97	-2.937	-26.9	-2.619	-29.23	NC(=O)CN1CCCCC1c1onc(n1)c1cnccn1	JNOVOJOZGUXXRJ-UHFFFAOYSA-N	C13H16N6O2	288.308	533.645	202.765	186.599	2	10	18.021	-1.28	-0.308	23.015	-0.854	17.789	-6.321	43.827	8	0	1
43567	-2.773	-29.49	-1.937	-24.53	-2.293	-31.62	-3.397	-25.52	NC(=O)COC1CCC21CCN(CC2)C(=O)c1cccc2c1cc[nH]2	PJMDIPGGLHMQGH-UHFFFAOYSA-N	C19H23N3O3	341.409	591.187	227.846	166.856	3	7.2	17.089	1.215	-2.618	127.237	-1.208	114.955	-3.518	71.726	6	0	0
122696	-3.605	-29.47	-1.804	-14.03	-4.367	-26.72	-2.731	-35.03	COc1ccc(cc1)OCC(=O)N1CCC(=O)Nc2c1cccc2	IQDGGFATDCJQNA-UHFFFAOYSA-N	C18H18N2O4	326.351	580.475	160.49	107.971	1	7	11.45	2.378	-3.705	937.577	-0.691	461.416	-2.026	94.06	6	0	0
187682	-2.988	-29.44	-2.206	-23	-2.373	-27.83	-2.253	-34.87	NC(=O)COC1CCC21CCN(CC2)C(=O)c1cc(F)ccc1F	VJPICYDJVLNVLU-UHFFFAOYSA-N	C17H20F2N2O3	338.353	589.467	234.259	149.904	2	7.2	15.556	1.496	-2.727	162.551	-0.9	469.214	-3.456	75.276	5	0	0
128387	-3.078	-29.37	-2.02	-31.21	-2.336	-30.78	-2.135	-40.92	O=C(CC(S(=O)(=O)c1ccc2c(c1)NC(=O)CCS2)C)Nc1cccc(c1)C	QNUAYQHJAIDDFS-UHFFFAOYSA-N	C20H22N2O4S2	418.525	701.96	260.793	175.012	2	9.5	15.344	2.362	-5.01	216.902	-1.443	154.378	-3.463	82.588	6	0	0
182478	-2.902	-29.34	-2.301	-28.37	-2.209	-26.17	-3.174	-39.36	O=C(c1cccnc1O)NC1CCn2c(CC1)nn(c2=O)CC1CC1	RILFYXFCOZQTSB-UHFFFAOYSA-N	C17H21N5O3	343.385	595.138	342.461	143.415	0	6	7.898	2.572	-3.702	432.41	-0.98	199.892	-3.394	89.18	8	0	0
118415	-2.779	-29.34	-2.457	-22.84	-3.1	-38.4	-2.383	-29.98	O=C(CC[C@H]1NC(=O)c2c(NC1=O)cccc2)NCCn1cnc2c1cccc2	ODBLAXGLLKBLOJ-QGZVFWFLSA-N	C21H21N5O3	391.429	700.973	128.723	200.37	3	9	18.845	1.424	-4.109	83.663	-1.936	52.121	-3.326	69.691	8	0	0
206202	-2.553	-29.33	-2.016	-24.07	-2.903	-23.93	-3.354	-18.01	O=C1CCCCC(N1)CNC(=O)c1cnc(cn1)C	MAEIUYVGZMRWBZ-UHFFFAOYSA-N	C13H18N4O2	262.311	546.835	290.134	165.832	2	7	15.254	0.399	-1.952	116.755	-1.206	117.765	-3.968	66.282	6	0	0
44938	-3.355	-29.33	-3.774	-24.25	-3.111	-22.98	-3.458	-22.66	COc1cccc(c1)C1SCC(=O)Nc2c1c(C)n[nH]2	BQCPJHQKTRGOJY-UHFFFAOYSA-N	C14H15N3O2S	289.351	489.063	202.05	136.52	2	4.75	9.988	2.025	-3.645	502.663	-0.533	381.876	-3.545	87.152	5	0	0
43272	-2.769	-29.3	-1.728	-33.23	-2.638	-36.79	-2.429	-32.45	OCCC1CCOC2(C1)CCN(CC2)C(=O)COc1ccccc1	KCZDTWDQBSBGFH-UHFFFAOYSA-N	C19H27NO4	333.427	634.389	327.628	101.047	1	6.2	11.945	2.666	-3.534	607.223	-0.789	543.34	-2.081	92.374	5	0	0
177142	-3.666	-29.27	-2.313	-14.45	-2.309	-25.69	-3.862	-37.44	COc1ccc2c(c1)c(CCNC(=O)C1CCCCC(=O)N1)c[nH]2	NPJPIGVRWUMZAJ-UHFFFAOYSA-N	C18H23N3O3	329.398	574.859	297.216	114.331	2.25	5	14.411	1.842	-2.155	281.131	-0.732	397.109	-2.571	81.56	6	0	0
171203	-2.678	-29.25	-2.41	-35.02	-2.879	-33.92	-2.21	-27.11	COCCCNC(=O)C1CCCN(C1)c1cnn(c(=O)c1)C	RXFRIOQKIBLQST-UHFFFAOYSA-N	C15H24N4O3	308.38	610.931	451.438	119.729	1	7.7	12.191	1.322	-2.925	445.144	-0.914	349.605	-3.106	82.088	7	0	0
211627	-2.604	-29.19	-2.457	-22.65	-3.058	-30.3	-1.967	-35.46	O=c1[nH]c2c([nH]1)cc(cc2)S(=O)(=O)N1CCCc2c1cccc2	WQECVHPIBXAGMQ-UHFFFAOYSA-N	C16H15N3O3S	329.373	549.148	125.499	194.907	2	6.5	12.813	1.416	-3.765	140.474	-1.341	59.293	-4.114	73.672	6	0	0
187666	-2.824	-29.15	-3.549	-24.09	-3.493	-32.25	-2.142	-34.41	COc1ccc2c(c1)[nH]c(c2)C(=O)N1CCC2(CC1)CCC2O	LIMIXZZKKJCCQE-UHFFFAOYSA-N	C18H22N2O3	314.383	577.667	323.927	107.931	2	5.45	10.471	2.677	-4.352	938.4	-0.624	461.854	-2.707	95.82	5	0	0
198696	-2.792	-29.09	-2.997	-20.64	-2.246	-21.08	-3.711	-19.66	COC(=O)C1NCc2c(C1)c1ccccc1[nH]2	QZGCHMZBGHVZFB-UHFFFAOYSA-N	C13H14N2O2	230.266	480.022	199.957	98.217	2	3.5	8.936	1.609	-2.326	289.342	0.019	143.245	-4.656	80.421	4	0	0
200655	-2.762	-29.09	-2.604	-23.14	-2.827	-22.49	-2.443	-22.84	Cc1cccc(c1)Nc1ncccc1S(=O)(=O)N	MVBVZHNIPVOQJD-UHFFFAOYSA-N	C12H13N3O2S	263.314	497.766	88.267	140.625	2	5	10.668	1.639	-3.002	459.571	-0.952	216.094	-2.783	84.193	5	0	0
8296	-4.463	-29.06	-4.55	-24.59	-5.101	-32.69	-4.107	-26.19	COc1cc(ccc1OCC(=O)N)C1SCC(=O)Nc2c1c(C)n[nH]2	QMIBQVSLAGOORG-UHFFFAOYSA-N	C16H18N4O4S	362.403	582.132	244.341	238.968	4	8	18.249	0.167	-2.718	31.113	-1.768	32.656	-5.315	54.642	8	0	1
5901	-2.561	-29.01	-2.558	-25.31	-3.143	-30.12	-2.515	-35.22	Clc1ccc(s1)S(=O)(=O)N1C[C@@H]([C@H](C1)c1[nH]nc(n1)C)C(=O)N	ADEBRXYAWGYXLS-YUMQZZPRSA-N	C12H14ClN5O3S2	375.847	598.784	168.644	230.518	3	9.5	18.93	-0.01	-3.011	35.454	-1.631	93.874	-5.14	54.624	8	0	0
205871	-3.167	-28.92	-1.892	-24.97	-2.606	-23.96	-2.81	-16.83	COC1CN(C21CCNCC2)c1ccc(cc1)C	KRFXDRZMTXLOCK-UHFFFAOYSA-N	C15H22N2O	246.352	520.83	370.229	29.514	1	3.2	6.393	2.963	-3.242	1296.95	0.637	724.913	-3.603	100	3	0	0
119187	-2.798	-28.87	-2.525	-20.94	-3.148	-25.9	-3.128	-41.82	N#Cc1ccc(cc1)S(=O)(=O)N1C[C@@H]([C@H](C1)c1[nH]nc(n1)C)C(=O)N	OZWVFMSIHIRXDB-STQMWFEESA-N	C15H16N6O3S	360.39	582.086	162.23	287.956	3	11	19.215	-1.257	-3.507	14.728	-2.351	6.725	-5.983	40.494	9	0	1
46318	-2.589	-28.86	-2.105	-29.94	-2.186	-30.62	-1.881	-26.9	O=C(C1CC(=O)N(C1)c1n[nH]c2c1c(F)ccc2)Nc1nccs1	PPSTUDJLGKZVQR-UHFFFAOYSA-N	C15H12FN5O2S	345.35	580.959	95.826	160.958	2	8	14.343	1.596	-4.154	294.806	-0.956	313.519	-3.393	80.493	7	0	0
36842	-3.558	-28.85	-2.643	-19.83	-2.692	-24.84	-3.721	-17.21	O=C1CCCCC(N1)CNC(=O)c1cnccn1	KCAJYLHQYDVGMJ-UHFFFAOYSA-N	C12H16N4O2	248.284	485.671	187.859	171.113	2	7.5	15.876	-0.252	-0.906	104.092	-1.099	103.967	-3.939	61.577	6	0	0
198194	-2.484	-28.85	-2.575	-25.14	-1.999	-29.05	-1.961	-24.09	OCc1nc(nn1Cc1ccccc1)CO	JBPPBQNBQDIYNX-UHFFFAOYSA-N	C11H13N3O2	219.243	464.066	136.482	132.19	2	5.9	10.481	0.906	-1.939	552.518	-0.964	260.529	-2.691	81.334	5	0	0
144740	-2.926	-28.81	-1.894	-29.58	-2.448	-31.2	-2.59	-29.71	CC(=O)Nc1ccc(cc1)NS(=O)(=O)c1ccc2c(c1)NC(=O)CCS2	HBQBROIKXLXRKB-UHFFFAOYSA-N	C17H17N3O4S2	391.459	664.483	187.658	208.613	3	10	17.675	1.122	-4.49	104.141	-1.776	69.667	-4.171	69.626	7	0	0
188021	-2.9	-28.72	-1.821	-37.83	-3.369	-40.93	-2.054	-30.42	COCCn1nc(ccc1=O)N1CCCC(C1)NC(=O)c1cc2c([nH]1)ccc(c2)Cl	YXBZXMMYHHLHMT-UHFFFAOYSA-N	C21H24ClN5O3	429.905	726.511	343.17	116.711	2	6.7	12.042	4.28	-6.473	774.699	-0.783	920.801	-2.502	100	8	0	1
550	-3.003	-28.67	-1.85	-32.08	-2.685	-33.11	-2.167	-35.09	NC(=O)C1CCN(CC1)c1ccc(c(c1)C(=O)O)NC(=O)c1ccc(cc1)F	PIBVKWFLAYZHCJ-UHFFFAOYSA-N	C20H20FN3O4	385.394	660.262	155.712	235.984	3	7	17.603	2.078	-4.014	7.329	-1.963	11.691	-4.703	54.594	7	0	1
114990	-2.695	-28.66	-1.832	-28.64	-2.994	-31.84	-2.016	-32.74	O=C(c1cscc1)N1CCC2(CC1)OCCC(C2)CNS(=O)(=O)C	ZMSUPGXZKPKHGH-UHFFFAOYSA-N	C16H24N2O4S2	372.497	606.665	299.674	142.54	1	8.25	11.603	2.075	-3.954	440.754	-0.863	422.548	-3.386	86.422	6	0	0
169705	-2.694	-28.57	-1.742	-18.61	-2.7	-34.02	-2.198	-34.54	O=C1Nc2ccccc2OCC1CC(=O)N1CCCC1	GZKPZYAYLPTJDV-UHFFFAOYSA-N	C15H18N2O3	274.319	526.883	242.43	102.38	1	6.25	11.82	1.24	-2.619	692.166	-0.487	526.513	-2.573	85.041	5	0	0
113436	-2.538	-28.56	-2.84	-29.42	-2.34	-27.92	-2.598	-29.06	O=C1N(CCn2c1nc(c2)CNC(=O)c1c[nH]nc1)Cc1ccccc1	DHPACOMQAATTGR-UHFFFAOYSA-N	C18H18N6O2	350.379	647.793	161.178	172.989	1	7.5	12.337	2.334	-4.508	226.694	-1.517	99.462	-3.123	82.771	8	0	0
132664	-3.65	-28.52	-1.903	-34.33	-2.531	-26.25	-2.389	-43.52	O=C(Cc1n[nH]c(c1)O)N/N=C/c1c(O)ccc2c1cccc2	IUICUMOPZWCBCJ-RQZCQDPDSA-N	C16H14N4O3	310.312	598.374	60.555	217.54	3	3.25	10.868	2.583	-4.451	85.697	-2.097	34.755	-3.728	76.665	7	0	0
109981	-2.591	-28.49	-2.569	-23.55	-3.611	-33.87	-3.766	-26.33	O=C(NC1CCN(C1)c1ccc(=O)[nH]n1)CCc1c[nH]c2c1cccc2	AYLMUFHIRJMTKR-UHFFFAOYSA-N	C19H21N5O2	351.407	660.161	218.438	168.164	3	5	14.166	2.522	-4.931	177.332	-1.428	111.46	-3.271	81.962	7	0	0
179135	-2.788	-28.37	-2.187	-28.16	-2.649	-38.89	-3.95	-26.36	COc1c(cccc1OC)CNC(=O)C1CCN(C1)c1cn[nH]c(=O)c1	VSOXNJSVYBFOKW-UHFFFAOYSA-N	C18H22N4O4	358.396	643.117	317.679	172.948	2	7.5	14.798	1.548	-3.563	134.754	-1.456	99.559	-3.69	74.125	8	0	0
204934	-2.491	-28.2	-2.098	-26.24	-2.422	-31.88	-1.98	-33.54	COc1cccc(c1)NS(=O)(=O)c1cn2c(c1)C(=O)N(CC2)C	CDKFFYOMDMZSOC-UHFFFAOYSA-N	C15H17N3O4S	335.377	569.274	262.586	143.222	1	8.25	11.88	2.412	-3.176	434.241	-0.991	202.357	-3.201	88.279	7	0	0
35583	-2.774	-28.02	-2.329	-35.32	-2.604	-40.87	-2.355	-42.15	O=C(C1CC(=O)N(C1)c1n[nH]c2c1c(F)ccc2)Nc1ccc(cc1)Cl	QQEGUGXSLSSBCV-UHFFFAOYSA-N	C18H14ClFN4O2	372.786	611.863	69.634	140.776	2	6.5	13.137	2.88	-5.21	458.061	-0.703	733.933	-2.854	91.436	6	0	0
177306	-3.234	-27.95	-3.08	-22.25	-3.002	-33.05	-2.46	-30.64	O=C(C1NC(=O)c2n(C1)ccc2)NCCc1ccccc1	JVFPMSUBNGQHID-UHFFFAOYSA-N	C16H17N3O2	283.329	566.11	107.794	124.899	1.25	4.25	11.267	2.365	-3.541	401.333	-0.888	309.449	-2.263	87.393	5	0	0
186834	-4.315	-27.86	-2.03	-16.47	-2.95	-31.61	-3.066	-28.31	NCC(=O)N1CCCCCCNC(=O)CC1c1ccccc1	DEWKCCCLYWROKR-UHFFFAOYSA-N	C17H25N3O2	303.403	522.625	225.477	132.006	3	6.5	16.912	0.056	-0.529	57.302	-0.22	64.526	-5.241	58.742	5	0	0
157724	-2.862	-27.81	-1.823	-21.48	-2.696	-26	-2.231	-29.77	COCC(=O)Nc1ccc(cc1C(=O)O)N1CCCC(C1)C	BGKWSQQFQOTTMB-UHFFFAOYSA-N	C16H22N2O4	306.361	579.199	376.544	128.846	1	6.2	9.181	2.786	-3.964	150.54	-0.885	81.269	-3.25	82.232	6	0	0
132901	-3.046	-27.78	-1.919	-24.8	-2.625	-29.89	-2.135	-28.36	O=C(Cn1nc(cc1C)C)N/N=C/c1ccc(cc1O)O	JBXNDJDYCIAFAE-VIZOYTHASA-N	C14H16N4O3	288.305	593.984	225.444	174.394	3	5	11.43	1.587	-3.726	219.847	-1.649	96.219	-3.378	78.155	7	0	0
206257	-3.694	-27.72	-2.743	-25.11	-3.816	-28.69	-3.88	-30.9	O=C(c1n[nH]c(c1)C1CC1)N1CCCC(C1)c1[nH]ccc1C(=O)N	GCBZRVBJLQHGTG-UHFFFAOYSA-N	C17H21N5O2	327.385	611.484	293.317	192.891	2	4.5	10.276	2.719	-5.36	146.797	-1.45	62.183	-4.441	81.644	7	0	0
47222	-2.663	-27.7	-2.344	-26.06	-2.698	-30.64	-2.107	-25.31	Brc1cccc(c1)CNS(=O)(=O)c1csc(c1)C(=O)N	ZROCNDPNRUZUIZ-UHFFFAOYSA-N	C12H11BrN2O3S2	375.254	528.523	35.154	194.708	3	7	13.734	1.479	-3.365	141.086	-1.195	283.942	-4.012	74.078	5	0	0
11712	-3.052	-27.67	-2.279	-37.22	-2.656	-35.38	-2.75	-34.03	CCOc1cc(ccc1OCC(=O)N)C1SCC(=O)Nc2c1c(C)nn2c1ccccc1C	HXIWMDMGOVWMRI-UHFFFAOYSA-N	C24H26N4O4S	466.554	747.627	319.399	178.37	3	8	18.78	2.849	-4.656	87.092	-1.506	132.01	-3.561	78.348	8	0	1
192132	-2.609	-27.65	-4.346	-29.94	-2.185	-32.66	-2.303	-26.66	Cc1nnc2n1C(C)(COC2)C(=O)NCCCc1nc2c([nH]1)cccc2	PQPFLVVSPYZRNM-UHFFFAOYSA-N	C18H22N6O2	354.411	628.076	310.215	123.386	2	7.7	14.599	1.805	-3.4	429.22	-0.923	320.699	-2.628	84.637	8	0	0
109644	-2.649	-27.59	-1.705	-20.27	-2.828	-32.66	-2.702	-30.87	NC(=O)COC1CCC21CCN(CC2)S(=O)(=O)c1ccccc1F	QHXXGZCIGKMJTO-UHFFFAOYSA-N	C16H21FN2O4S	356.411	585.053	232.393	160.18	2	8.7	16.924	0.793	-1.936	135.696	-1.133	198.408	-3.422	69.755	6	0	0
177312	-3.287	-27.44	-3.113	-25.4	-2.958	-26.7	-3.376	-14.82	O=C(C1NC(=O)c2n(C1)ccc2)NCc1cccnc1	VFOPYKHCPJIBTO-UHFFFAOYSA-N	C14H14N4O2	270.29	565.987	105.974	145.858	1.25	5.75	13.541	1.421	-2.96	220.81	-1.086	188.691	-2.813	77.218	6	0	0
5326	-2.888	-27.43	-1.895	-24.59	-2.578	-35.61	-2.032	-35.52	COCCNC(=O)CCS(=O)(=O)c1ccc2c(c1)NC(=O)CC(S2)C	KCRFOANTCOCBKJ-UHFFFAOYSA-N	C16H22N2O5S2	386.48	648.097	338.94	195.94	2	11.2	17.692	0.073	-2.338	81.382	-1.721	88.834	-4.179	61.565	7	0	0
36187	-2.714	-27.4	-2.543	-23.35	-3.295	-25.37	-2.436	-21.15	CCOc1ccc(cc1)NC(=O)C1NC(=O)c2n(C1)ccc2	KKJDKNGOPVVUEB-UHFFFAOYSA-N	C16H17N3O3	299.329	543.558	176.215	102.282	1.25	5	9.399	2.796	-3.794	1061.6	-0.6	527.73	-2.087	100	6	0	0
3473	-3.425	-27.36	-2.356	-31.09	-2.93	-30.13	-3.288	-21.73	O=C(Cn1c(=O)oc2c1cccc2)NCC1CCCCC(=O)N1	ZXXSZFXSVCOTQQ-UHFFFAOYSA-N	C16H19N3O4	317.344	588.762	234.107	179.668	2	8	18.612	-0.026	-1.355	54.904	-1.421	84.958	-3.83	57.929	7	0	0
49181	-3.035	-27.31	-2.443	-24.77	-3.03	-27.6	-2.082	-26.55	O=c1[nH]c(=O)n(c2c1[nH]c(n2)N1CCCCC1)C	XTQWDGNHLSCWAX-UHFFFAOYSA-N	C11H15N5O2	249.272	472.559	303.917	147.748	2	5.5	10.35	0.918	-3.135	393.373	-0.719	180.46	-4.169	78.763	7	0	0
46310	-3.179	-27.2	-2.91	-31.28	-2.685	-33.63	-2.029	-29.27	OCCCNC(=O)C1CC(=O)N(C1)c1n[nH]c2c1cccc2	CMYFPCUOMQFUCO-UHFFFAOYSA-N	C15H18N4O3	302.332	574.969	226.613	183.065	3	8.2	16.661	0.196	-2.455	115.879	-1.509	78.412	-3.831	65.033	7	0	0
10438	-2.96	-27.17	-2.192	-30.97	-2.956	-28.81	-1.928	-28.34	Cc1ccc(cc1F)NS(=O)(=O)c1ccc2c(c1)[nH]c(=O)[nH]2	VUBOHUACNOVBDP-UHFFFAOYSA-N	C14H12FN3O3S	321.325	551.899	84.829	209.723	3	6.5	14.109	1.203	-3.412	101.648	-1.536	68.111	-4.326	69.914	6	0	0
132534	-2.532	-27.16	-2.342	-22.7	-2.212	-28.11	-2.046	-25.89	COc1ccc(cc1)NC(=O)C1(C)Oc2cccnc2NC1=O	RYEQTWAQCCSGHZ-UHFFFAOYSA-N	C16H15N3O4	313.312	566.104	157.048	120.867	0	5.5	8.62	2.435	-3.577	707.479	-0.77	340.336	-2.444	92.21	7	0	0
104358	-3.31	-27.1	-2.304	-27.99	-2.925	-38.99	-2.313	-36.25	O=C(C1CCN(C1)c1cnn(c(=O)c1)Cc1ccccc1)NCc1c(C)n[nH]c1C	JVKPUFMUQNDOIY-UHFFFAOYSA-N	C22H26N6O2	406.486	715.974	314.01	163.573	2	7	14.996	2.944	-4.946	165.6	-1.411	124.217	-3.214	83.901	8	0	0
173312	-2.962	-27.1	-2.105	-22.54	-2.159	-20.51	-2.17	-13.42	CCOc1nccnc1N1CCC(C1)NS(=O)(=O)C	SEYZAXSRUUTIQD-UHFFFAOYSA-N	C11H18N4O3S	286.348	529.862	288.626	127.17	1	7	10.107	1.383	-2.864	616.525	-0.825	296.09	-3.08	84.981	7	0	0
144388	-2.828	-27.06	-1.741	-24.9	-2.784	-30.62	-2.464	-30.41	O=C(CN1C(=O)c2c(S1(=O)=O)cccc2)Nc1ccccc1O	KJARIZBOUYJMFC-UHFFFAOYSA-N	C15H12N2O5S	332.33	549.47	39.692	177.682	2	8.25	14.681	1.203	-3.01	204.616	-1.309	89.169	-3.241	75.349	7	0	0
38262	-3.628	-27.02	-1.68	-21.45	-2.9	-27.24	-1.898	-29.76	NCC1Cn2cccc2CN1Cc1ccccc1	MIRFUCXIVDPTEX-UHFFFAOYSA-N	C15H19N3	241.335	508.875	126.495	59.77	2	3	8.547	2.17	-1.23	167.069	0.586	87.529	-5.226	79.436	3	0	0
187510	-2.652	-27.02	-2.287	-30.2	-2.274	-34.34	-2.115	-24.86	OC[C@H]1CN(C[C@@H]1NC(=O)c1cccc2c1cc[nH]2)c1ncccn1	BMGWQNYCBMQQAJ-WBMJQRKESA-N	C18H19N5O2	337.38	609.619	124.622	130.92	3	6.7	14.596	2.435	-4.308	568.048	-0.952	268.454	-2.301	90.5	7	0	0
209771	-2.802	-26.89	-2.914	-18.24	-2.176	-27.52	-2.272	-24.73	NC(=O)COC1CCC21CCN(CC2)C(=O)c1cccnc1C	SKHXJKUYQXIUQM-UHFFFAOYSA-N	C17H23N3O3	317.387	585.004	296.134	165.892	2	8.2	16.535	0.773	-2.052	116.326	-1.202	117.6	-3.76	68.444	6	0	0
35584	-2.719	-26.87	-2.447	-31	-2.19	-29.65	-2.434	-38.53	COc1ccccc1NC(=O)C1CC(=O)N(C1)c1n[nH]c2c1c(F)ccc2	WJSWDYKAADPJCV-UHFFFAOYSA-N	C19H17FN4O3	368.367	622.175	158.706	135.538	2	7.25	13.592	2.663	-4.719	513.563	-0.847	346.159	-2.676	91.052	7	0	0
151183	-3.579	-26.84	-3.133	-20.75	-3.042	-24.23	-3.894	-28.76	CCOc1ccccc1C1SCC(=O)Nc2c1c(C)n[nH]2	VSFULCBOVUPSQO-UHFFFAOYSA-N	C15H17N3O2S	303.378	548.614	263.437	131.817	2	4.75	9.935	2.429	-4.551	557.032	-0.701	397.083	-3.332	90.312	5	0	0
196800	-2.548	-26.83	-2.115	-25.05	-2.431	-32.21	-1.919	-31.84	NC(=O)C1CCN(CC1)c1ncnc2c1cnn2c1ccc(cc1C)Cl	NFQPNXKQDJLBIY-UHFFFAOYSA-N	C18H19ClN6O	370.841	597.232	195.807	132.523	2	6	14.147	2.407	-4.219	325.817	-0.538	637.317	-3.171	86.014	7	0	0
52936	-2.583	-26.76	-1.847	-23.73	-2.996	-33.79	-3.085	-31.42	COc1ccc(cc1NS(=O)(=O)c1ccc2c(c1)[nH]c(=O)[nH]2)Cl	XTVMXQLETKKUGK-UHFFFAOYSA-N	C14H12ClN3O4S	353.779	569.78	92.976	210.528	3	7.25	14.533	1.193	-3.97	99.877	-1.542	99.453	-4.325	69.716	7	0	0
18469	-2.749	-26.66	-2.078	-20.81	-3.158	-26.63	-4.322	-26.1	NC(=O)CN1CCOc2c(C1=O)cccc2C	ZZYUQISIRKVFGG-UHFFFAOYSA-N	C12H14N2O3	234.254	445.612	193.76	133.712	2	6.25	13.604	0.072	-1.145	290.951	-0.65	251.337	-3.376	71.465	5	0	0
3105	-2.978	-26.64	-2.58	-21.8	-2.899	-31.99	-2.306	-30.78	O=C(c1ccc(o1)Cn1cncn1)N1CCCC(C1)c1[nH]ccc1C(=O)N	SVYGDNCMONABMQ-UHFFFAOYSA-N	C18H20N6O3	368.394	630.655	162.776	195.83	2	8	14.346	1.911	-4.577	137.672	-1.571	58.016	-3.786	76.416	9	0	0
6302	-3.236	-26.6	-2.8	-24.2	-3.041	-31.86	-2.51	-28.97	OCC(c1nnc(n1C)SCC(=O)Nc1ccc(cc1)C(=O)O)NC(=O)c1ccccc1	OUHFRSYMQIGFBT-UHFFFAOYSA-N	C21H21N5O5S	455.487	756.451	127.799	263.926	4	10.7	19.831	2.162	-4.662	7.883	-2.846	4.735	-4.235	55.65	10	0	1
176697	-2.712	-26.37	-1.919	-21.64	-3.246	-28.66	-2.135	-33.92	COc1ccc(cn1)NC(=O)C1CC(=O)N(C1)c1n[nH]c2c1cccc2	FCPUNWKANOGDED-UHFFFAOYSA-N	C18H17N5O3	351.364	608.297	178.272	150.949	2	7.5	13.763	2.038	-4.269	366.822	-1.074	167.331	-3.03	84.777	8	0	0
42998	-2.94	-26.23	-2.935	-29.18	-2.957	-34.44	-2.112	-30.43	CCn1ncc(c1)S(=O)(=O)N1C[C@H](C[C@H]1C(=O)N)Oc1cccnc1	CREHACVZJOSQJU-JSGCOSHPSA-N	C15H19N5O4S	365.406	609.976	194.724	208.003	2	10.75	19.101	-0.156	-1.564	51.527	-1.769	43.528	-4.047	56.673	9	0	0
106186	-2.935	-25.97	-3.524	-28.42	-2.458	-28.85	-3.461	-25.11	Brc1ccc(o1)C(=O)N1CCCC(C1)c1[nH]ccc1C(=O)N	KWOMOSRVSNLFBJ-UHFFFAOYSA-N	C15H16BrN3O3	366.214	552.607	134.636	151.808	2	5	10.76	2.551	-4.59	359.999	-0.752	475.849	-3.485	87.635	6	0	0
36837	-3.219	-25.94	-3.089	-30.23	-2.185	-31.27	-3.135	-30.33	O=C(CCc1nc2c(s1)cccc2)NCC1CCCCC(=O)N1	SSYYTIFXJUERCI-UHFFFAOYSA-N	C17H21N3O2S	331.432	561.692	237.503	95.468	2	6.5	14.867	1.436	-2.036	500.285	-0.46	1063.34	-2.144	83.667	5	0	0
51748	-2.848	-25.9	-2.426	-29.45	-3.3	-30.98	-2.095	-33.55	NC(=O)c1scc(c1)S(=O)(=O)N1CCN(CC1)c1ccccn1	VZUCSPJCMZLCGV-UHFFFAOYSA-N	C14H16N4O3S2	352.425	583.441	129.119	181.813	2	8.5	14.553	1.342	-3.712	186.969	-1.231	145.269	-3.786	75.462	7	0	0
46375	-2.938	-25.86	-2.264	-20.87	-2.887	-27.99	-2.623	-23.19	CCNC(=O)CC1=C2CCCCC2NC1=O	RREXTWYKCKEVKJ-UHFFFAOYSA-N	C12H18N2O2	222.286	469.871	345.588	123.859	2	5	10.965	0.651	-1.787	396.199	-0.67	317.138	-3.513	77.258	4	0	0
169711	-3.246	-25.81	-2.595	-22.25	-3.135	-26.28	-3.209	-28.61	NC(=O)C1CN(C(=O)C1)c1ccc(cc1)C	MNAMYXIXVXGCKK-UHFFFAOYSA-N	C12H14N2O2	218.255	464.522	180.181	151.194	2	5.5	13.481	0.238	-1.692	192.418	-0.825	166.363	-3.741	69.22	4	0	0
65853	-2.855	-25.76	-2.226	-21.2	-3.768	-25.95	-2.793	-27.06	C/C=C/C(=O)N1CC(C)C(=O)Nc2c1cccc2	JNPAFAUEFHWJTA-ZZXKWVIFSA-N	C14H16N2O2	244.293	480.684	216.828	99.324	1	5.5	9.332	1.699	-3.026	1132.42	-0.345	565.883	-2.674	91.554	4	0	0
177319	-2.587	-25.73	-3.304	-21.19	-2.789	-28.31	-2.633	-15.44	O=C(C1NC(=O)c2n(C1)ccc2)NCc1cccc(c1)F	DEECOEGCMZKLGD-UHFFFAOYSA-N	C15H14FN3O2	287.293	494.098	108.474	115.264	1.25	4.25	10.95	1.985	-2.457	452.244	-0.484	617.146	-2.533	86.094	5	0	0
106189	-3.44	-25.65	-2.49	-20.41	-2.945	-24.82	-3.051	-17.04	O=C(N1CCCC(C1)c1[nH]ccc1C(=O)N)Cc1c[nH]c2c1cccc2	DFGMVYMUDVDEKP-UHFFFAOYSA-N	C20H22N4O2	350.419	643.727	164.712	172.629	3	4.5	14.489	2.651	-4.773	146.389	-1.35	100.311	-3.334	81.224	6	0	0
179735	-3.15	-25.62	-2.309	-21.98	-2.445	-24.18	-2.421	-25.01	NC(=O)C1CCCCc2n1c(nn2)c1ccccc1	PQSNPOXWAZSMRA-UHFFFAOYSA-N	C14H16N4O	256.307	472.958	162.842	134.759	2	4.5	12.6	1.134	-2.088	281.819	-0.606	245.202	-3.289	77.433	5	0	0
10544	-2.922	-25.19	-1.898	-20.64	-2.603	-26.92	-4.5	-27.31	CCOc1ccccc1NC(=O)CSc1nc(N)cc(n1)N	GUUKAUZBOMRRRV-UHFFFAOYSA-N	C14H17N5O2S	319.381	566.146	158.67	169.974	5	6.25	15.308	1.504	-3.006	242.124	-1.397	177.431	-3.189	78.419	7	0	0
60420	-3.021	-24.77	-2.128	-25.09	-2.635	-29.12	-2.108	-23.97	O=C(C(=O)c1ccc[nH]1)Nc1ccc(cc1)S(=O)(=O)N	KIGQHAXRZYDBMQ-UHFFFAOYSA-N	C12H11N3O4S	293.297	518.5	0	265.055	2.25	7.25	13.819	0.123	-2.631	30.365	-2.203	11.501	-5.036	54.195	7	0	0
144576	-2.516	-24.71	-2.273	-21.3	-2.072	-30.96	-1.891	-25.27	CCCNS(=O)(=O)c1ccc2c(c1)NC(=O)CC(S2)C	KULQJSZODYKQGS-UHFFFAOYSA-N	C13H18N2O3S2	314.417	567.599	286.772	166.956	2	7.5	12.205	1.259	-3.611	258.618	-1.193	177.918	-3.934	77.5	5	0	0
1686	-3.374	-24.61	-2.299	-23.4	-2.815	-29.27	-2.147	-25.23	COc1ccccc1CNC(=O)C1CCCCC(=O)N1	MSSOGQSUEUFVMA-UHFFFAOYSA-N	C15H20N2O3	276.335	487.004	230.263	109.309	1.25	5	14.178	0.953	-0.288	223.757	-0.543	447.075	-2.631	74.58	5	0	0
132650	-2.773	-24.59	-1.837	-20.83	-2.381	-33.62	-2.248	-28.47	O=C(C[n+]1cccc(c1)C(=O)N)Nc1ccc(cc1)C(=O)O	POIURIVRQDNMSI-UHFFFAOYSA-O	C15H14N3O4+	0	0	0	0	0	0	0	0	0	0	0	0	0	0	0	0	0
157633	-2.624	-24.41	-2.393	-27.87	-2.497	-25.36	-2.344	-29.32	CC(NC(=O)CN1CCN(CC1)c1ccc(c(c1)C(=O)O)NS(=O)(=O)C)C	WPRRYWDLOIPPBC-UHFFFAOYSA-N	C17H26N4O5S	398.476	714.032	435.261	210.349	2	11	17.022	-1.367	-3.274	4.645	-1.647	2.951	-6.644	30.88	9	0	1
200686	-3.073	-24.29	-1.843	-29.31	-2.937	-25.24	-1.892	-30.4	Fc1ccc(cc1)S(=O)(=O)N1CCC(CC1)Oc1ccc(cn1)C(=O)N	ZNCICLZYTNFSHP-UHFFFAOYSA-N	C17H18FN3O4S	379.405	596.899	120.535	202.766	2	8	13.801	1.754	-3.821	118.323	-1.472	88.772	-3.977	74.317	7	0	0
64151	-2.911	-24.22	-2.501	-22.77	-2.867	-21.69	-2.192	-21.09	COc1ccccc1CNS(=O)(=O)c1csc(c1)C(=O)N	BBHFNDVOGPDOLE-UHFFFAOYSA-N	C13H14N2O4S2	326.385	562.658	105.087	196.621	3	7.75	14.596	1.361	-3.759	135.316	-1.564	101.17	-3.808	73.059	6	0	0
43588	-3.051	-24.09	-2.82	-26.29	-3.013	-24.84	-2.848	-24.24	NC(=O)COC1CCC21CCN(CC2)C(=O)c1nc2n(c1)cccc2	BFFUCWVXGRLMCR-UHFFFAOYSA-N	C18H22N4O3	342.397	614.869	237	171.741	2	8.7	16.569	0.886	-2.883	135.66	-1.327	102.436	-3.575	70.3	7	0	0
36183	-2.866	-23.96	-2.568	-24.14	-2.953	-25.61	-1.969	-24.28	COc1ccc(cc1)NC(=O)C1NC(=O)c2n(C1)ccc2	ALUAZGJGGDPDKZ-UHFFFAOYSA-N	C15H15N3O3	285.302	540.135	157.501	110.19	1.25	5	9.716	2.545	-4.148	893.233	-0.648	437.874	-2.303	94.662	6	0	0
31176	-3.059	-23.74	-2.494	-35.7	-3.012	-36.59	-3.704	-40.98	COc1cc(ccc1OC)NC(=O)C1CCCN(C1)c1cnn(c(=O)c1)C	NSWUINAAVDGTHJ-UHFFFAOYSA-N	C19H24N4O4	372.423	627.63	422.64	78.322	1	7.5	10.594	3.085	-4.325	1791.33	-0.394	928.974	-2.133	100	8	0	0
123574	-2.721	-23.19	-1.859	-22.87	-2.569	-26.99	-3.115	-32.47	COC(=O)Cc1[nH]c2ccccc2n(c(=O)c1)CC(=O)N	ITVZTAVGAMOEQA-UHFFFAOYSA-N	C14H15N3O4	289.29	526.043	157.31	205.993	2	7.5	16.165	-0.026	-1.372	49.462	-1.536	45.642	-4.359	57.119	7	0	0
205166	-2.699	-23.15	-2.492	-27.74	-2.399	-30.75	-2.421	-33.53	CC1N=c2n(C1)cnc(c2)N1CCN(CC1)C(=O)c1ccccc1	YTKQIZHBEMKTBI-UHFFFAOYSA-N	C18H21N5O	0	0	0	0	0	0	0	0	0	0	0	0	0	0	0	0	0
198125	-2.586	-22.9	-2.736	-29.52	-2.664	-33.85	-2.292	-32.8	CCOc1cccc(c1)CNC(=O)C1NC(=O)c2n(C1)ccc2	LMXGYOXEYMCKFA-UHFFFAOYSA-N	C17H19N3O3	313.355	558.628	244.009	112.808	1.25	5	10.972	2.257	-2.923	499.533	-0.747	411.638	-2.408	88.458	6	0	0
2768	-2.851	-22.46	-2.136	-34.42	-2.683	-26.16	-2.224	-26.31	CC1CCN(CC1)CC(c1c[nH]c2c1cccc2)O	HOSVVVGRZCIEPJ-UHFFFAOYSA-N	C16H22N2O	258.363	500.376	262.522	61	2	3.7	8.233	2.429	-2.133	652.127	0.213	344.782	-3.699	91.537	3	0	0
189570	-2.681	-22.17	-2.074	-30.15	-3.17	-26.87	-2.26	-29.42	CC(CC(=O)N1CCC(CC1)c1nnc2n1CCNC2)C	RTXZNWMJIOQJCT-UHFFFAOYSA-N	C15H25N5O	291.395	558.354	447.428	101.943	1	6.5	11.129	0.991	-1.768	167.193	-0.07	131.183	-5.237	72.538	6	0	0
171056	-2.944	-21.47	-1.866	-21.25	-2.335	-33.17	-2.676	-34.69	Fc1ccc(cc1)NS(=O)(=O)c1cn2c(c1)C(=O)N(CC2)C	MSGHBIVZUBYPOS-UHFFFAOYSA-N	C14H14FN3O3S	323.341	560.014	174.49	140.509	1	7.5	11.57	1.663	-3.794	460.741	-0.831	391.897	-3.127	84.355	6	0	0
170802	-2.606	-20.2	-1.835	-27.08	-3.22	-28.01	-2.291	-24.77	CCCNC(=O)N1CCC2(C1)C(=O)Nc1c2cccc1	KMSUJBFTCMSNJJ-UHFFFAOYSA-N	C15H19N3O2	273.334	553.517	277.121	110.947	2	4.5	11.876	1.921	-3.465	532.225	-0.615	430.124	-2.789	86.986	5	0	0
32460	-3.883	-17.79	-1.665	-14.13	-2.144	-24.86	-3.354	-20.3	OCC1CN(CC21CCNCC2)C	VGNFLVRKSPPHQZ-UHFFFAOYSA-N	C10H20N2O	184.281	411.96	335.98	75.98	2	5.2	8.837	-0.101	0.482	117.269	0.641	59.704	-6.853	63.389	3	0	0
43259	-2.577	-17.38	-1.701	-31.4	-2.831	-34.98	-2.538	-35.85	OCCC1CCOC2(C1)CCN(CC2)C(=O)c1cnn(c1)CC	QNXPTYCZXAEDCZ-UHFFFAOYSA-N	C17H27N3O3	321.419	618.713	443.12	116.884	1	6.95	9.61	2.491	-4.21	771.773	-0.872	373.886	-2.987	93.211	6	0	0
179254	-2.57	-17.12	-2.77	-15.18	-2.76	-23.73	-2.426	-25.3	NC(=O)CC1=C2CCCCC2N(C1=O)C	ARAJJCIOUXINAZ-UHFFFAOYSA-N	C11H16N2O2	208.26	433.618	291.142	141.279	2	5.5	11.926	-0.024	-1.195	257.03	-0.708	210.229	-3.927	69.937	4	0	0
128757	-2.791	-16.91	-3.462	-10.28	-2.854	-6.24	-2.019	-4.35	OC(=O)C1N2C(=O)C(C2SC1(C)C)N	NGHVIOIJCVXTGV-UHFFFAOYSA-N	C8H12N2O3S	216.254	387.765	169.375	188.608	3	5.5	14.491	-2.605	0.234	4.637	-0.499	7.121	-6.866	23.62	5	0	1
177303	-2.484	-16.57	-3.352	-26.25	-2.727	-29.48	-3.039	-25.76	CC(Oc1ccc(cc1)CNC(=O)C1NC(=O)c2n(C1)ccc2)C	XROKZNCZIQVATK-UHFFFAOYSA-N	C18H21N3O3	327.382	579.179	259.493	94.361	1.25	5	10.459	2.796	-3.544	866.329	-0.576	636.204	-1.985	95.895	6	0	0
198697	-2.954	-16.07	-3.131	-15.72	-2.503	-11.88	-4.331	-18.36	O=C(Cc1c[nH]c2c1cccc2)NCCC(=O)O	ZXSGFGTUYKNDSQ-UHFFFAOYSA-N	C13H14N2O3	246.265	495.617	131.159	160.238	2	3.5	10.618	1.866	-2.284	46.763	-1.177	38.74	-3.273	67.759	5	0	0
99266	-4.846	-43.14	-2.282	-39.66	-2.327	-28.87	-2.022	-32.64	Cc1cc(C)nn1Cc1ccc(C(N(C[C@H](C2)Oc3cnccc3)[C@@H]2C(N)=O)=O)o1	QHODPMQMZPNWKM-MSOLQXFVSA-N	C21H23N5O4	409.444	712.816	304.496	155.997	2	9.25	0	1.922	-4.624	145.931	-1.43	148.537	-2.93	76.934	9	0	1
71438	-5.017	-40.99	-2.207	-27.19	-3.281	-29.48	-3.716	-25.82	Cc1c(CNC(C(CCC2)CN2C(C=NN2)=CC2=O)=O)c(C)nn1C	LGSJFJOXLPCSSQ-ZDUSSCGKSA-N	C17H24N6O2	344.416	632.758	400.702	178.237	2	7	0	1.661	-3.051	123.906	-1.313	87.877	-4.327	74.134	8	0	0
132813	-4.531	-41.41	-2.269	-26.81	-3.002	-24.33	-3.16	-31.32	Oc1cc(CC(N/N=C/c(cc(cc2)Br)c2O)=O)n[nH]1	SRESKPCARLGPMN-UHFFFAOYSA-N	C12H11BrN4O3	339.148	564.551	65.151	225.109	3	3.25	0	2.207	-5.566	72.643	-1.963	77.013	-4.302	73.182	7	0	0
46230	-4.69	-33.84	-4.024	-32.3	-3.301	-29.59	-3.133	-29.49	CCOc(cc(C(C1)c(c(C)n[nH]2)c2NC1=O)cc1)c1OCC(N)=O	FASBAOQQTWQTNC-NSHDSACASA-N	C17H20N4O4	344.369	589.759	275.592	249.127	4	7.5	0	0.141	-2.95	23.533	-2.055	16.491	-5.402	52.324	8	0	1
106280	-4.541	-38.88	-2.456	-29.24	-4.267	-37.15	-3.681	-35.56	Cc1n[nH]c([C@@H](CN(C2)C(c3ccc(Cn4cncc4)o3)=O)[C@H]2C(N)=O)n1	VDDGPADDOSORQA-CHWSQXEVSA-N	C17H19N7O3	369.382	584.361	184.43	226.077	3	10.5	0	-0.246	-3.028	32.359	-1.651	28.413	-4.69	52.532	10	0	0
187151	-4.067	-31.41	-2.418	-29.77	-2.739	-28.77	-2.874	-37.73	Cc1cnc(C)n1C(CC1)CN1C(CCCc1c[nH]c2c1cccc2)=O	ULNMDHLPSUITCM-GOSISDBHSA-N	C21H26N4O	350.463	632.946	323.927	71.044	1	4.5	0	3.868	-3.8	1381.74	-0.341	1103.07	-1.606	100	5	0	0
134066	-5	-38.12	-2.63	-35.69	-4.158	-53.17	-2.13	-42	COc(ccc(CCNC(CCN1C(SCC(c(cc2)cc(O)c2O)=O)=Nc(cccc2)c2C1=O)=O)c1)c1OC	PMVAAGVDCWCIMV-UHFFFAOYSA-N	C29H29N3O7S	563.624	900.537	320.244	225.962	3	11.5	0	2.902	-5.754	38.523	-2.893	33.969	-3.141	59.36	10	1	1
109235	-4.109	-44.11	-2.652	-40.8	-3.674	-33.2	-3.338	-38.51	Cc1cnc(C2CCC2)n1C(CC1)CN1C(CCc1c[nH]c2c1cccc2)=O	DGWLPSUUKHVPBN-LJQANCHMSA-N	C23H28N4O	376.5	677.026	344.453	74.93	1	4.5	0	4.395	-4.173	1193.43	-0.346	1006.4	-1.705	100	5	0	0
7197	-3.953	-44.26	-2.557	-29.57	-2.444	-33.3	-2.998	-27.6	O=C(CC[C@H](C(Nc1c2cccc1)=O)NC2=O)NCCc1nc(cccc2)c2[nH]1	ILUQKJBSCDLEJX-QGZVFWFLSA-N	C21H21N5O3	391.429	728.264	161.075	207.29	4	9	0	1.298	-5.614	62.64	-2.136	44.267	-3.496	66.707	8	0	0
134922	-3.901	-38.95	-2.258	-45.5	-3.154	-43.86	-1.907	-41.11	CCC(C(Nc(cccc1)c1OC)=O)SC(N1CCc(cc2)ccc2S(N)(=O)=O)=Nc(cc(c(OC)c2)OC)c2C1=O	IORKQEQOJQMBHY-SANMLTNESA-N	C29H32N4O7S2	612.714	966.847	405.699	202.859	3	13.25	0	3.825	-7.373	118.082	-2.655	54.625	-2.777	60.511	11	2	1
185496	-4.253	-32.95	-2.427	-23.2	-2.327	-22.37	-2.45	-27.15	CNC(CCC1=NN2CC3CC3)CCN1C2=O	ZAXPITODMOHKHJ-SNVBAGLBSA-N	C12H20N4O	236.316	499.12	425.357	69.85	1	4.5	0	1.772	-4.341	537.542	0.169	279.793	-4.568	86.189	5	0	0
197321	-3.963	-40.24	-2.637	-37.63	-2.62	-33.08	-2.215	-28.03	CNC([C@H](C[C@@H](C1)Oc2cnccc2)N1C(c(cc1)ccc1C#N)=O)=O	XRYZHORZDIVRRZ-SJORKVTESA-N	C19H18N4O3	350.376	640.474	175.793	178.397	1	9.25	0	0.937	-4.498	121.626	-1.523	87.545	-3.319	69.751	7	0	0
14406	-4.054	-31.5	-2.235	-19.1	-2.274	-26.63	-2.243	-31.33	COc(ccc(NC(N(CC1)Cc2c1[nH]cn2)=O)c1)c1OC	HECAIFZKEIYNJC-UHFFFAOYSA-N	C15H18N4O3	302.332	567.559	312.572	92.665	2	5	0	2.095	-3.559	882.626	-0.498	662.199	-2.367	91.936	7	0	0
2640	-5.062	-43.99	-2.142	-25.96	-2.772	-37.47	-4.305	-35.77	NC(c1c(C(CCC2)CN2C(c2ccc(Cn3cncc3)o2)=O)[nH]cc1)=O	VABHUUQGEQHEJI-ZDUSSCGKSA-N	C19H21N5O3	367.407	652.36	177.48	185.529	2	7	0	2.489	-5.959	172.395	-1.555	73.981	-3.535	81.547	8	0	0
15558	-3.905	-40.28	-2.647	-28.87	-2.632	-38.79	-2.877	-27.34	Cc(c(C(C1)c(cc2)cc(OC)c2OCC(N)=O)c2NC1=O)nn2-c1nc(C)cc(C)n1	FRRYQZDPBNEFAW-HNNXBMFYSA-N	C22H24N6O4	436.469	686.708	396.466	172.765	3	9.5	0	1.639	-3.315	126.352	-1.312	99.99	-3.906	74.158	10	0	1
10077	-5.049	-36.08	-3.834	-31.25	-5.26	-30.22	-4.732	-32.3	Cc1n[nH]c(NC(C2)=O)c1C2c(cc1)cc(OC)c1OCC(N)=O	OBOUDPWDRKPCGV-JTQLQIEISA-N	C16H18N4O4	330.343	556.909	236.791	249.092	4	7.5	0	-0.167	-2.716	23.543	-1.908	16.505	-5.476	50.521	8	0	1
65510	-5.001	-25.39	-1.857	-25.77	-3.679	-34.85	-2.611	-18.74	OC(c(cc1)ccc1NC(CC1SC(NC(c(cc2)ccc2O)C(C(NC(N2)=O)=O)=C2O)=NC1=O)=O)=O	HLUVQZATEXYURN-UHFFFAOYSA-N	C23H19N5O8S	525.492	774.218	36.456	435.045	6	11.75	0	0.527	-4.552	0.188	-4.696	0.075	-7.579	0	13	3	1
149759	-4.085	-37.07	-3.206	-34.52	-2.6	-38.3	-3.637	-41.93	COc1cccc(N(C(C(C(Nc(cc2)ccc2S(N)(=O)=O)=O)=CN2)=O)C2=O)c1	PQQFIESBUJXRCF-UHFFFAOYSA-N	C18H16N4O6S	416.408	685.013	92.974	289.002	2	9.25	0	1.092	-6.399	18.001	-2.836	6.523	-5.302	55.806	10	0	1

## Sheet: MMV pathogen box
		DENV1		DENV2		DENV3		DENV4
MMV id	Alternate name	XP Gscore	MMGBSA dG Bind	XP Gscore	MMGBSA dG Bind	XP Gscore	MMGBSA dG Bind	XP Gscore	MMGBSA dG Bind	Canonical SMILES	Formula	MW	mol_MW	SASA	FOSA	FISA	donorHB	accptHB	QPlogPw	QPlogPo/w	QPlogS	QPPCaco	QPlogBB	QPPMDCK	QPlogKp	PercentHumanOralAbsorption	#NandO	RuleOfFive	RuleOfThree
MMV1557856	Birinapant	-4.263	-45.16	-4.45	-20.68	-3.747	-39.73	-4.293	-44.92	CC[C@@H](C(=O)N1C[C@H](C[C@H]1Cc1c([nH]c2c1ccc(c2)F)c1[nH]c2c(c1C[C@@H]1C[C@@H](CN1C(=O)[C@@H](NC(=O)[C@@H](NC)C)CC)O)ccc(c2)F)O)NC(=O)[C@@H](NC)C	C42H56F2N8O6	806.94	806.951	1063.85	617.971	148.671	6.5	15.9	28.698	1.994	-3.566	13.487	-1.004	34.033	-6.124	19.968	14	3	2
MMV1578565	MT-DADMe-ImmA	-3.753	-29.31	-3.076	-25.32	-3.844	-29.92	-4.545	-27.65	CSC[C@H]1CN(C[C@@H]1O)Cc1c[nH]c2c1ncnc2N	C13H19N5OS	293.39	293.386	558.393	250.272	163.726	4	6.7	14.075	0.732	-2.034	69.213	-0.862	46.734	-5.634	64.166	6	0	0
MMV001761	Ganciclovir	-3.731	-29.55	-3.816	-23.38	-4.132	-28.18	-4.322	-25.82	OCC(OCn1cnc2c1nc(N)nc2O)CO	C9H13N5O4	255.23	255.233	486.207	127.741	289.963	5	10.6	19.327	-1.892	-1.53	17.627	-2.573	6.29	-5.854	38.171	9	0	1
MMV1580495	6-Azacytidine	-4.751	-30.54	-4.609	-26.03	-5.408	-36.39	-3.012	-16.48	OCC1OC(C(C1O)O)n1ncc(nc1=O)N	C8H12N4O5	244.2	244.207	417.641	94.989	271.957	5	10.8	19.777	-2.1	-1.435	26.117	-1.889	9.621	-5.873	40.012	9	0	0
MMV1593514	Namodenoson	-3.958	-36.64	-3.502	-31.63	-4.883	-45.51	-3.782	-37.84	CNC(=O)C1O[C@H]([C@@H]([C@@H]1O)O)n1cnc2c1nc(Cl)nc2NCc1cccc(c1)I	C18H18ClIN6O4	544.73	544.735	720.913	195.416	171.959	3	10.6	18.925	1.643	-4.74	166.037	-1.284	669.078	-3.393	63.343	10	1	0
MMV1582488		-3.156	-25.27	-3.301	-33.3	-3.838	-45.29	-2.943	-26.25	Oc1ccccc1C(=O)NS(=O)(=O)OC[C@H]1O[C@H]([C@@H]([C@@H]1O)O)n1cnc2c1nc(nc2N)c1ccccc1	C23H22N6O8S	542.52	542.522	805.963	112.514	300.539	5	13.85	25.122	0.818	-4.452	13.992	-3.324	5.022	-4.721	13.369	14	3	1
MMV001961	Aciclovir	-3.788	-23.28	-3.903	-24.47	-4.307	-26.95	-3.171	-20.49	OCCOCn1cnc2c1nc(N)nc2O	C8H11N5O3	225.2	225.207	458.329	136.657	253.344	4	8.9	16.311	-1.559	-2.328	39.214	-2.133	14.929	-5.372	46.338	8	0	0
MMV1581550		-3.642	-18.09	-2.976	-22.3	-3.717	-35.84	-2.558	-21.08	Fc1ccc(cc1)SC[C@H]1OC([C@@H]([C@@H]1O)O)O	C11H13FO4S	260.28	260.28	480.429	95.74	141.646	3	7.3	13.226	0.692	-2.304	449.437	-0.871	583.164	-2.985	78.474	4	0	0
MMV637413	Fludarabine	-4.487	-29.64	-4.713	-32.51	-4.215	-29.3	-5.645	-27.49	OC[C@@H]1O[C@@H]([C@H]([C@H]1O)O)n1cnc2c1nc(F)nc2N	C10H12FN5O4	285.23	285.234	485.728	97.728	270.795	5	10.8	20.063	-1.573	-2.132	26.788	-2.024	18.559	-5.793	43.291	9	0	0

## Sheet: LifeChemicals
	DENV1		DENV2		DENV3		DENV4
Code	XP Gscore	MMGBSA dG Bind	XP Gscore	MMGBSA dG Bind	XP Gscore	MMGBSA dG Bind	XP Gscore	MMGBSA dG Bind	Canonical SMILES	Formula	mol_MW	SASA	FOSA	FISA	donorHB	accptHB	QPlogPw	QPlogPo/w	QPlogS	QPPCaco	QPlogBB	QPPMDCK	QPlogKp	PercentHumanOralAbsorption	#NandO	RuleOfFive	RuleOfThree
F5488-0028	-2.917	-44.75	-2.917	-27.32	-3.256	-44.69	-2.768	-30.14	O=C(NC1CC1)CSc1nnc(o1)Cn1ccc(=O)[nH]c1=O	C12H13N5O4S	323.326	597.038	244.802	240.048	2	8.5	15.852	-0.093	-2.335	27.618	-2.146	34.304	-5.117	52.198	9	0	0
F6524-0071	-3.541	-36.22	-3.541	-45.82	-3.391	-54.07	-2.708	-32.42	CSCCC(C(=O)NCCN1C(=O)[N-]C2C(C1=O)CCCN2)NC(=O)C	C16H26N5O4S-	379.433	710.969	286.425	240.903	2.25	9.25	18.671	0.332	-2.996	19.138	-2.483	34.764	-4.698	51.835	9	0	1
F6412-6822	-3.908	-46.03	-3.908	-31.24	-3.052	-45.34	-1.88	-37.22	O=C(c1ccc(cc1)OC(F)(F)F)NCC#CCOc1ccccc1C(=O)N	C19H15F3N2O4	392.334	694.93	106.456	163.56	3	5.75	12.923	3.589	-5.817	278.526	-1.44	553.628	-2.686	91.717	6	0	1
F3225-8554	-3.083	-43.88	-3.083	-46.96	-3.359	-49.97	-1.579	-27.88	CCCCOc1ccc(cc1)N1CC(=O)C(=C1N)c1nc2c([nH]1)cccc2	C21H22N4O2	362.43	683.17	236.952	123.509	2	3.75	9.919	4.462	-6.359	667.822	-1.049	319.763	-2.179	100	6	0	1
F2721-0669	-3.101	-44.86	-3.101	-43.73	-3.011	-42.13	-3.033	-39.06	OCCC[N+]C(C(=O)[O-])CC(=O)Nc1cccc(c1)NC(=S)NCC=C	C17H22N4O4S	380.461	751.492	279.875	227.449	5	9.2	18.111	-0.19	-4.105	4.36	-2.277	3.969	-5.959	24.318	8	1	2

## Sheet: Asinex
	DENV1		DENV2		DENV3		DENV4
code	XP GLIDE SCORE	BINDING SCORE	XP GLIDE SCORE	BINDING SCORE	XP GLIDE SCORE	BINDING SCORE	XP GLIDE SCORE	BINDING SCORE	Canonical SMILES	InChlKey	Formula	mol MW	SASA	FOSA	FISA	donorHB	accptHB	QPlogPw	QPlogPo/w	QPlogS	QPPCaco	QPlogBB	QPPMDCK	QPlogKp	PercentHumanOralAbsorption	#NandO	RuleOfFive	RuleOfThree
8710	-3.858	-42.22	-2.773	-47.22	-3.233	-48.08	-2.417	-29.833	COc1cc(ccc1OCCC[NH+](C)C)C[NH+]1CC(C(C1)O)NS(=O)(=O)C	QIRADRIJNPMVNO-UHFFFAOYSA-P	C18H33N3O5S++	401.52	729.359	542.401	125.895	2	11.7	14.77	0.682	-1.149	39.431	-0.636	18.505	-6.696	59.501	8	0	0
8185	-3.665	-50.99	-2.721	-35.51	-2.712	-50.3	-2.773	-35.912	O=C(NC1CCCC(C1O)[NH+]1CCNC(=O)C1)CCc1ccc2c(c1)[nH]c(n2)C	CVMGPSBVDCORBA-UHFFFAOYSA-O	C21H30N5O3+	399.492	730.958	408.052	196.141	4	10.2	23.073	-0.192	-1.823	10.927	-1.462	14.202	-6.27	44.41	8	0	1
2998	-3.587	-39.38	-2.782	-25.67	-3.168	-33.41	-2.602	-30.085	Cc1cc(nc(n1)C1(C)CCCN1C(=O)Cn1cccn1)C(=O)N	QQTXOINFGLBCBW-UHFFFAOYSA-N	C16H20N6O2	328.373	591.241	279.455	140.093	2	9	16.097	0.739	-2.864	304.997	-0.921	216.195	-3.209	75.736	8	0	0
3432	-3.073	-41.78	-2.828	-31.63	-2.463	-40.25	-2.495	-31.785	CC(=O)NCc1cccc(n1)C1CCCN1C(=O)c1ccc([nH]c1=O)C	QFCLROVVMAOUNM-UHFFFAOYSA-N	C19H22N4O3	354.408	661.719	362.894	151.133	1	8	14.089	1.692	-3.459	219.24	-1.169	166.604	-3.497	78.75	7	0	0
6390	-3.046	-50.17	-2.632	-39.99	-2.893	-36.99	-3.59	-35.179	COc1ccc(cc1)N1CCN(C(C1)C(=O)N)CC(=O)Nc1cn(nc1C)C	XMSHIILOWMSCBN-UHFFFAOYSA-N	C19H26N6O3	386.453	701.526	395.04	139.094	3	10.25	20.017	0.745	-2.032	54.48	-0.793	54.586	-5.076	62.382	9	0	0
9118	-4.07	-71.27	-2.89	-57.35	-3.16	-43.34	-2.496	-42.857	N#CCN1CCCC1c1ccnc(n1)Nc1scc(n1)C(=O)NCCCn1nc(cc1C)C	VYVRTPJMRFMHID-UHFFFAOYSA-N	C22H27N9OS	465.575	860.834	448.005	188.074	2	11	16.145	2.51	-6.246	40.672	-1.789	27.078	-5.52	70.444	10	0	2
1225	-3.403	-33.24	-2.339	-37.4	-2.506	-37.67	-4.317	-35.63	O=C(Nc1c[nH]nc1)CCc1cc(C)nc(n1)C1CCC[NH+]1C(C)C	NCBDGSLFXYVIEC-UHFFFAOYSA-O	C18H27N6O+	342.443	623.181	421.184	113.436	2	8	12.299	1.893	-2.816	207.534	-0.383	100.019	-4.881	79.501	7	0	0
2418	-3.404	-45.45	-3.393	-43.86	-3.127	-56.22	-2.25	-43.66	COc1cc(ccc1OCC(=O)N)C[NH+]1CCCC1c1cncc(n1)Nc1ncccc1C	XQDLJKOVKNSRMC-UHFFFAOYSA-O	C24H29N6O3+	448.524	772.995	382.429	151.518	3	10	19.236	1.748	-3.015	48.389	-1.164	40.714	-4.764	67.332	9	0	1
6130	-4.601	-49.96	-2.618	-37.62	-2.863	-44.41	-3.328	-40.416	[NH3+]CCOc1cccc(c1)C(=O)N1CC(C(C1)O)n1ccc2c1ccc(c2)C(=O)N	DNKYBRFIDJUQBO-UHFFFAOYSA-O	C22H25N4O4+	408.456	726.986	169.608	259.098	5	8.95	19.855	1.02	-3.692	8.625	-2.277	3.214	-6.634	49.667	8	0	1
1127	-3.231	-60.43	-3.155	-56.73	-2.675	-40.47	-3.442	-41.265	COc1cc(ccc1OCC(=O)N)C[NH+]1CCCC1c1ccc(cn1)Nc1ncccc1C	BMYAMSNZYFJUQY-UHFFFAOYSA-O	C25H30N5O3+	447.536	800.582	376.484	127.429	3	8.5	18.54	2.78	-3.704	72.592	-0.952	71.887	-4.117	76.528	8	0	1
1192	-2.866	-27.82	-2.04	-31.88	-2.381	-31.45	-2.564	-29.272	C[NH2+]CC(=O)N1CCCC1c1cc(nc(n1)C)Nc1cnccn1	VFMQLYHFWZEAIK-UHFFFAOYSA-O	C16H22N7O+	327.388	633.785	355.219	125.373	2	9.5	16.687	0.321	-1.74	94.045	-0.549	75.461	-4.969	64.143	8	0	1
9072	-4.243	-43.56	-2.091	-33.53	-2.739	-44.68	-2.225	-27.122	OC1C(CCCC1Oc1cccc(c1)C)[NH2+]CCN1CCNC1=O	BYSFQZGUKOVCFK-UHFFFAOYSA-O	C18H28N3O3+	333.43	656.576	385.689	129.594	3	5.95	11.852	2.393	-3.549	145.833	-0.792	68.306	-4.801	79.687	6	0	0
8165	-5.118	-51.03	-2.24	-46.09	-2.503	-43.31	-2.714	-34.655	CCc1nc2c(n1CCC(=O)NC1CCC(C1O)n1cc[nH+]c1C)cccc2	IJBBDHKFDDGJFT-UHFFFAOYSA-O	C21H28N5O2+	381.477	722.396	351.179	108.757	2	7.2	15.141	3.098	-4.665	501.024	-0.961	452.939	-2.023	93.406	7	0	0
6996	-2.766	-53.94	-2.38	-53.61	-4.169	-57.35	-2.533	-41.035	[NH3+]CCOc1ccc(cc1)C(=O)N1CC(C(C1)O)n1ccc2c1ccc(c2)C(=O)N	RBJWATCDPCAOEA-UHFFFAOYSA-O	C22H25N4O4+	408.456	716.257	162.591	261.755	5	8.95	19.804	0.949	-3.53	8.139	-2.25	3.019	-6.706	48.798	8	0	1
7037	-5.007	-54.58	-2.458	-40.48	-2.393	-43.72	-2.861	-36.101	C[NH+](CCOc1cccc(c1)C(=O)N1CC(C(C1)O)n1cc(C)c(=O)[nH]c1=O)C	IVUOWPSVYSMMBJ-UHFFFAOYSA-O	C20H27N4O5+	402.449	733.657	374.388	215.113	2	10.95	16.32	0.933	-3.497	22.536	-1.726	9.076	-6.463	56.619	9	0	1
8112	-4.229	-54.81	-2.366	-36.58	-2.303	-51.97	-2.813	-37.436	O=C(N1CC(C(C1)O)n1cnc2c1ncnc2N)CCn1c(C)nc2c1cccc2	YLTVPHBBBYBZKJ-UHFFFAOYSA-N	C20H22N8O2	406.446	690.55	206.644	227.631	3	10.2	19.954	0.743	-3.632	42.483	-2.064	27.389	-4.332	60.436	10	0	0
8037	-3.094	-36.93	-1.972	-34.79	-3.914	-35.27	-2.547	-37.629	O=C(N1CC(C(C1)O)n1cnc2c1ncnc2N)Cn1c(C)nc2c1cccc2	DHACPYAIYXFZBO-UHFFFAOYSA-N	C19H20N8O2	392.419	670.602	179.679	213.31	3	10.2	19.752	0.553	-3.681	64.475	-1.857	38.403	-4.089	62.567	10	0	0
3546	-3.506	-47.05	-3.566	-40.67	-3.037	-45.87	-2.905	-37.892	O=C(N1CCCCC1c1ncc(s1)C(=O)N)Cc1c[nH]c2c1cccc2	BZEBLZJYJOWBKS-UHFFFAOYSA-N	C19H20N4O2S	368.453	619.394	181.211	191.892	3	7	17.185	1.449	-3.506	82.436	-1.425	70.248	-3.928	69.723	6	0	0
8574	-2.946	-43.92	-3.229	-35.35	-3.126	-42.66	-2.914	-32.585	OCCCOc1ccc(cc1)C[NH+]1CC(O)CC(C(C1)O)NC(=O)OC(C)(C)C	UBKODYYRHKFPOH-UHFFFAOYSA-O	C21H35N2O6+	410.509	770.872	481.184	170.124	4	10.35	17.171	1.642	-3.473	60.189	-1.589	26.244	-5.24	68.41	8	0	0
529	-3.292	-62.51	-3.501	-29.49	-2.345	-44.7	-3.37	-35.679	CCN(c1cccc(c1)OC)CCC(=O)N1CCCC1c1ncc(c(n1)C)C(=O)N	FJBAOJLOCXWPEF-UHFFFAOYSA-N	C22H29N5O3	411.503	703.691	392.735	149.336	2	9.25	16.085	2.089	-3.702	228.041	-1.33	173.823	-3.03	81.379	8	0	1
3797	-2.86	-32.95	-2.637	-24.79	-2.783	-43.51	-3.512	-27.453	O=C(N1CCCCC1c1cc(=O)n2c([nH]1)ncc2)CNS(=O)(=O)C	QXNUWYPQBKMTQQ-UHFFFAOYSA-N	C14H19N5O4S	353.395	590.05	272.888	204.802	1.25	11.75	17.904	-0.854	-1.648	71.257	-1.513	47.258	-4.612	55.108	9	0	0
1608	-3.289	-47.24	-2.588	-47.34	-2.624	-50.32	-2.266	-37.109	Cc1cc(cc([nH+]1)C1CCCN1C(=O)C)N1CCN(CC1)C(=O)c1cn[nH]c1C	KRCZQMJAHNSICF-UHFFFAOYSA-O	C21H29N6O2+	396.491	697.089	484.037	142.209	0	8	12.797	2.214	-4.051	251.699	-0.916	205.664	-3.795	82.882	8	0	0
1229	-3.751	-51.59	-2.549	-37.12	-3.821	-45.56	-2.408	-32.945	OCC(NC(=O)CCc1cnc(cn1)C1CCC[NH+](C1)C)(C)C	RQIHTMNEFJEXFW-UHFFFAOYSA-O	C17H29N4O2+	320.434	659.019	484.226	113.826	2	8.2	13.985	1.114	-2.363	131.498	-0.57	99.103	-4.889	71.391	6	0	1
7370	-3.403	-47.5	-2.741	-34.54	-2.973	-42.88	-2.41	-34.258	[O-]C(=O)C(CCC(=O)N1CC(C(C1)O)Cc1ccnc2c1nccc2)[NH3+]	TXYCYBLDIGFJPV-UHFFFAOYSA-N	C18H22N4O4	358.396	647.518	177.429	261.016	4	9.7	20.258	-1.991	-1.985	1.235	-2.167	0.886	-6.888	16.924	8	0	2
3592	-2.939	-37.51	-2.531	-32.03	-3.101	-26.85	-2.694	-31.642	COc1ncccc1C(=O)N1CCCCC1c1ncc(s1)C(=O)N	YSMHIZALWDDDBL-UHFFFAOYSA-N	C16H18N4O3S	346.403	591.668	256.661	163.647	2	8	13.423	1.594	-3.959	277.994	-1.101	165.041	-3.724	80.025	7	0	0
1231	-3.342	-37.83	-2.534	-37.12	-3.252	-44.91	-3.15	-34.404	O=C(CCc1cc(C)nc(n1)C1CCCN1C(=O)C)NCC(=O)N	LAQAPSCOMQXYMH-UHFFFAOYSA-N	C16H23N5O3	333.389	641.444	400.806	206.255	2.25	9.25	20.715	-0.865	-1.062	21.857	-1.811	45.361	-4.72	45.856	8	0	1
1212	-3.374	-46.23	-3.068	-30.27	-2.42	-46.68	-2.33	-36.385	CCc1nc2c(n1C1CCN(C1)C(=O)c1cc3c([nH]1)cccc3OC)nccc2	VQBYJHANKOYNNX-UHFFFAOYSA-N	C22H23N5O2	389.456	645.442	237.608	98.515	1	6.25	11.006	3.873	-5.254	1152.6	-0.537	576.789	-1.957	100	7	0	0
8076	-5.225	-59.92	-2.443	-39.13	-2.501	-52.36	-2.818	-44.157	O=C(N1CC(C(C1)O)n1cnc2c1n(C)c(=O)n(c2=O)C)CCCn1c(C)[nH+]c2c1cccc2	QQNRGOOARCXIMY-UHFFFAOYSA-O	C23H28N7O4+	465.511	790.223	354.485	227.364	1	11.2	18.269	1.548	-4.504	39.212	-2.248	27.563	-4.496	51.572	11	1	0
3316	-3.617	-50.22	-2.932	-29.15	-2.88	-35.18	-2.402	-31.89	CNc1cncc(n1)C1CCCN1C(=O)c1n[nH]c(c1)C(C)(C)C	LNBQSGLNHVLDAV-UHFFFAOYSA-N	C17H24N6O	328.416	680.963	450.153	137.743	1	6	9.641	3.211	-5.971	489.421	-1.105	228.525	-3.442	93.887	7	0	1
957	-2.744	-45.26	-2.842	-31.15	-3.082	-45.94	-2.725	-38.614	O=C(N1CCN(C(C1)C(=O)N)Cc1ccccc1)CN1C(=O)NC(C1=O)(C)C	SGVPEWWGSWDOLK-UHFFFAOYSA-N	C19H25N5O4	387.438	654.66	285.7	204.71	3	11	21.845	-0.906	-0.783	10.726	-1.321	11.602	-6.296	40.083	9	0	1
1089	-3.33	-46.34	-1.969	-44.63	-3.052	-49.82	-2.398	-52.588	CCCN1CCN(C(C1=O)Cc1ccc(cc1)c1cccnc1)C(=O)CN1CC(=O)NC1=O	CEXJIWMALKFTOT-UHFFFAOYSA-N	C24H27N5O4	449.508	753.759	293.056	196.672	1	11	18.927	1.064	-3.091	56.74	-1.908	56.874	-3.542	64.569	9	0	0
8860	-3.565	-44.68	-3.111	-49.77	-2.725	-60.69	-3.08	-52.137	Cc1ccc(cc1)OCC1(O)C[NH+](CCN(C1)C(=O)C)Cc1ccc(cc1)OCCCN1C(=O)NC(C1=O)(C)C	GEACXANZBASLTB-UHFFFAOYSA-O	C30H41N4O6+	552.669	831.121	474.178	163.625	2	10.75	17.79	2.927	-3.212	36.871	-1.364	30.594	-4.861	59.168	10	1	0
865	-2.957	-49.28	-2.679	-28.2	-2.561	-40.1	-2.234	-28.239	COCCn1cc(c2c1cccc2)C(=O)N1CCNC(C1)C(=O)N	MOOQKQFCKJLKDK-UHFFFAOYSA-N	C17H22N4O3	330.386	594.263	264.821	161.055	3	8.7	18.06	0.077	-0.963	36.589	-0.855	32.508	-5.477	55.377	7	0	0
7168	-2.763	-39.14	-2.209	-30.83	-3.164	-42.72	-2.681	-28.43	OCC1(C)CC2(CN1C(=O)C)CCN(CC2)C(=O)Cn1ncc(c1)C	ORUQNXBSKOBKSF-UHFFFAOYSA-N	C18H28N4O3	348.444	601.389	406.579	132.014	1	9.2	16.422	0.442	-1.356	191.869	-0.841	261.612	-3.347	70.396	7	0	0
7107	-3.354	-39.17	-2.035	-29.1	-3.096	-46.26	-2.716	-27.601	COCC(=O)N1CC2(CC1(C)CO)CC[NH+](CC2)CC(=O)N	ZMJKWKJIGFRFDV-UHFFFAOYSA-O	C15H28N3O4+	313.396	565.195	391.225	173.971	3	10.9	20.105	-1.76	0.647	20.366	-0.943	23.966	-6.212	40.069	7	0	1
8845	-3.018	-60.46	-2.024	-56.69	-2.415	-69.1	-2.217	-47.862	O=C1NC(C(=O)N1CCOc1ccc(cc1)C[NH+]1CCC(CC1)(O)COc1ccc(c(c1)Cl)Cl)(C)C	MDQNVBCYFIMVTN-UHFFFAOYSA-O	C26H32Cl2N3O5+	536.454	845.095	379.205	131.196	2	7.75	12.632	5.11	-6.257	140.822	-0.83	233.089	-4.214	69.406	8	2	1
6361	-3.751	-56.96	-2.548	-40.89	-2.632	-45.93	-2.118	-29.038	NC(=O)COc1ccc(cc1C[NH+]1CCC(C(CC1)O)n1c[nH+]cc1)C(C)(C)C	FKIXXNUJSUZDCF-UHFFFAOYSA-P	C22H34N4O3++	400.52	706.277	374.53	158.78	3	8.95	18.717	1.477	-2.035	33.416	-1.043	34.301	-5.227	62.867	7	0	0
8659	-3.594	-59.17	-3.491	-58.59	-3.182	-56.4	-2.949	-30.181	COc1cc(ccc1OCC[NH+](C)C)C[NH+]1CC(C(C1)O)NS(=O)(=O)C	UHGGUMKEQSOWIQ-UHFFFAOYSA-P	C17H31N3O5S++	387.493	688.379	465.527	143.053	2	11.7	15.135	0.189	-0.671	27.11	-0.695	12.359	-7.042	53.705	8	0	0
1586	-2.952	-53.62	-2.013	-28.27	-2.803	-57.32	-2.544	-33.101	CC(=O)N1CCN(CC1)c1cc([nH+]c(c1)C)C1CCCN1C(=O)c1cnn(c1)C	QMPOQHAJBVXUPA-UHFFFAOYSA-O	C21H29N6O2+	396.491	705.424	501.507	122.938	0	9.5	14.55	1.785	-3.281	354.372	-0.723	324.104	-3.404	83.028	8	0	0
8907	-3.389	-39.97	-2.336	-33.24	-2.92	-53.99	-2.203	-28.287	COc1cccc(c1)N1CCC(CC1)(O)CN1CC2CC(C[NH+]2CC1C)O	RMAPBQLCUXKHFM-UHFFFAOYSA-O	C21H34N3O3+	375.51	584.421	416.844	56.513	2	8.2	12.169	1.699	-0.926	179.384	0.597	94.523	-5.815	77.231	6	0	0
8175	-4.809	-40.48	-2.269	-38.45	-2.491	-38.12	-3.07	-36.504	O=C(NC1CCCC(C1O)n1cc[nH+]c1C)COCc1nc2c(n1C)cccc2	RTXKKUHPIBHKAO-UHFFFAOYSA-O	C21H28N5O3+	397.476	605.325	265.471	106.9	2	8.9	16.46	1.923	-2.163	503.976	-0.688	473.234	-2.093	86.57	8	0	0
3357	-2.922	-39.68	-2.595	-38.39	-2.673	-39.02	-2.164	-27.719	O=C(NC1CCCN(C1)c1ccccn1)CNS(=O)(=O)C	AXRHZKVQPMNPIL-UHFFFAOYSA-N	C13H20N4O3S	312.386	606.651	278.397	164.561	1.25	7.75	14.224	0.877	-2.935	156.55	-1.352	123.32	-3.596	71.358	7	0	0
7314	-3.161	-44.99	-2.135	-40.37	-3.303	-49.48	-3.56	-32.653	COCC(=O)NC1CC(C(C1[NH+]1CCC(CC1)O)O)Oc1ccccc1	SAZJFZDWMXKOKT-UHFFFAOYSA-O	C19H29N2O5+	364.441	653.726	345.941	113.258	3	10.35	18.877	0.489	-1.269	113.646	-0.58	100.439	-4.312	66.6	7	0	0
1611	-2.984	-38.61	-2.429	-52.04	-2.92	-43.63	-2.609	-36.613	CC(=O)NCC(=O)N1CCN(CC1)c1cc(C)[nH+]c(c1)C1CCCN1C(=O)C	AJAWKPDFTLBPGH-UHFFFAOYSA-O	C20H30N5O3+	387.481	709.07	532.946	152.493	0.25	9.75	19.248	0.264	-1.636	61.166	-1.119	161.342	-4.055	60.466	8	0	0
4606	-3.159	-51.59	-2.491	-25.19	-3.859	-45.04	-2.681	-33.11	COCc1cccc(c1)C(=O)NC1CCC(C1O)[NH+]1CCNC(=O)C1	VBDNNBGUXMUNBS-UHFFFAOYSA-O	C18H26N3O4+	347.413	637.074	346.215	167.944	3	10.4	20.122	-0.251	-0.931	27.489	-1.001	27.63	-5.764	51.233	7	0	0
9108	-3.761	-65.19	-2.988	-36.81	-2.285	-52.3	-3.654	-43.348	N#CCN1CCCC1c1ccnc(n1)Nc1scc(n1)C(=O)NCCc1c(C)nn(c1C)C	OBIDSUGYUOXVIR-UHFFFAOYSA-N	C22H27N9OS	465.575	854.274	461.922	206.928	2	11	16.212	2.319	-6.297	26.946	-1.927	17.29	-6.101	66.129	10	0	2
8701	-4.122	-56.33	-2.173	-47.13	-3.859	-58.21	-2.166	-35.9	COCC(=O)NC1C[NH+](CC1O)Cc1ccc(c(c1)OC)OCC[NH+]1CCC(CC1)C	UCPINWZMDHTJPS-UHFFFAOYSA-P	C23H39N3O5++	435.562	783.257	646.019	84.077	2	11.4	16.34	1.226	-1.189	58.841	-0.21	49.319	-5.951	65.799	8	0	1
1215	-3.352	-57.35	-2.557	-38.51	-3.377	-58.43	-3.962	-41.609	COc1c(OC)ccc2c1cc([nH]2)C(=O)N1CCC(C1)n1cnc2c1nccc2	BJDGUEVXJBWQQS-UHFFFAOYSA-N	C21H21N5O3	391.429	674.21	284.396	105.947	1	7	11.691	3.483	-5.476	979.96	-0.692	484.002	-2.184	100	8	0	0
8709	-3.037	-63.72	-2.001	-58.33	-2.818	-56.37	-2.488	-35.498	COc1cc(ccc1OCC[NH+]1CCC(CC1)C)C[NH+]1CC(C(C1)O)NS(=O)(=O)C	WTOYKOACMOFJSF-UHFFFAOYSA-P	C21H37N3O5S++	441.585	773.356	575.782	137.935	2	11.7	15.168	1.199	-2.017	30.316	-0.73	13.931	-7.019	60.488	8	0	0
3015	-2.754	-40.13	-2.565	-37.71	-2.592	-39.12	-2.441	-24.577	NC(=O)CNC(=O)C1(CCCc2cccnc2)CCC[NH+]1C	PIDBUSUHPRPZFS-UHFFFAOYSA-O	C16H25N4O2+	304.391	579.245	298.049	133.792	2.25	6.75	13.657	0.297	-1.146	76.564	-0.69	61.863	-4.857	62.405	6	0	0
6242	-5.563	-48.34	-3.035	-41.78	-3.683	-48.01	-2.726	-34.22	[NH3+]CCCOc1ccc(cc1)C(=O)NC1CCCC(C1O)N1CCNC(=O)C1	YMOVWGQFDCFVDS-UHFFFAOYSA-O	C20H31N4O4+	390.481	719.116	363.748	220.773	5	10.45	23.063	-0.536	-0.376	2.169	-1.458	1.958	-8.471	29.827	8	0	1
1232	-3.296	-39.2	-3.435	-44.26	-4.384	-42.43	-3.315	-30.94	O=C(CCc1cc(C)nc(n1)C1CCCCN1C(=O)C)NCC(=O)N	QVULJRPWHBBYLV-UHFFFAOYSA-N	C17H25N5O3	347.416	671.913	434.132	201.63	2.25	9.25	21.235	-0.57	-1.332	21.541	-1.844	50.593	-4.628	47.469	8	0	1
9119	-2.914	-44.25	-2.363	-41.76	-4.091	-55.03	-2.609	-39.848	N#CCN1CCCC1c1ccnc(n1)Nc1scc(n1)C(=O)N1CCNC(=O)C1	BKIGVZSALCDXLK-UHFFFAOYSA-N	C18H20N8O2S	412.468	710.67	290.799	250.162	2	13	22.023	-0.954	-2.296	4.558	-1.934	6.55	-7.255	33.151	10	0	1
7036	-4.623	-56.33	-3.622	-42.03	-2.786	-50.5	-2.651	-37.722	C[NH+](CCOc1cccc(c1)C(=O)N1CC(C(C1)O)n1cnc2c1ncnc2N)C	SEKFCZJWPVFLAT-UHFFFAOYSA-O	C20H26N7O3+	411.463	743.652	289.742	218.231	3	11.45	18.724	0.769	-3.416	21.053	-1.867	8.432	-6.102	55.13	10	0	1
8861	-3	-40.01	-2.684	-46.62	-2.751	-41.18	-2.928	-46.516	Cc1ccc(cc1)OCC1(O)C[NH+](CCN(C1)C(=O)C)Cc1ccc(cc1)OCCN1C(=O)NC(C1=O)(C)C	ALRIIAQNVJGEQQ-UHFFFAOYSA-O	C29H39N4O6+	538.642	861.359	521.073	134.109	2	10.75	16.076	3.203	-4.731	112.293	-1.089	61.402	-4.367	69.437	10	1	0
8841	-3.488	-52.47	-2.704	-49.88	-2.952	-63.35	-2.369	-40.797	O=C1NC(C(=O)N1CCCOc1ccc(cc1)C[NH+]1CCCC(CC1)(O)COc1ccc(c(c1)Cl)Cl)(C)C	VXHJTAAMZKVWRR-UHFFFAOYSA-O	C28H36Cl2N3O5+	564.508	898.817	448.31	115.417	2	7.75	12.245	5.756	-7.163	198.747	-0.726	490.92	-3.93	75.867	8	2	1
4985	-3.917	-44.98	-3.422	-31.06	-2.29	-31.41	-2.813	-30.227	COc1cc(ccc1OCC(=O)N)C[NH+]1CCC2C(C1)NC(=O)CO2	RQKRNXCQAZMGLW-UHFFFAOYSA-O	C17H24N3O5+	349.386	608.328	356.939	187.022	3	10.2	21.934	-1.304	0.743	9.595	-1.204	17.613	-6.226	36.884	8	0	2
6128	-5.571	-45.4	-3.097	-34.19	-2.786	-41.08	-3.333	-35.467	[NH3+]CCCCC(C(=O)N1CC(C(C1)O)Cc1ncc2n(c1)ccn2)[NH3+]	PQMBULLDTOMXPA-UHFFFAOYSA-P	C17H28N6O2++	346.431	639.321	237.44	232.688	5	9.2	20.472	-0.933	0.373	2.166	-1.527	1.478	-8.377	27.491	8	0	2
892	-3.147	-50.32	-2.969	-41.04	-3.282	-43.66	-2.49	-39.752	COCc1nc2c(n1CC(=O)N1CCN(C(C1)C(=O)N)C(=O)C)cccc2	CPLVXOPDVKNHKJ-UHFFFAOYSA-N	C18H23N5O4	373.411	640.159	301.476	178.755	2	11.7	23.043	-1.232	-0.447	43.803	-1.456	86.808	-3.771	49.111	9	0	0
8851	-4.82	-61.36	-2.264	-53.67	-2.948	-47.22	-2.201	-45.542	O=C1NC(C(=O)N1CCCOc1ccc(cc1)C[NH+]1CCCC(C1)(O)COc1cc(C)c(c(c1)C)Cl)(C)C	HOOLRFCZUAQZSN-UHFFFAOYSA-O	C29H39ClN3O5+	544.089	807.279	483.801	117.516	2	7.75	11.716	5.101	-5.192	189.843	-0.742	157.804	-4.121	71.675	8	2	1
8603	-3.63	-55.25	-2.823	-60.12	-3.479	-48.11	-3.646	-36.124	COCC(=O)NC1C[NH+](CC1O)Cc1ccc(cc1)OCCn1nc(cc1C)C	ZKYBIYCAPXHUNG-UHFFFAOYSA-O	C21H31N4O4+	402.492	760.99	485.339	109.851	2	9.65	15.707	1.867	-2.809	134.958	-0.858	108.851	-4.062	76.007	8	0	1
2974	-3.912	-45.15	-2.532	-30.9	-3.143	-39.24	-3.437	-40.293	OCc1n[nH]c(c1)C1CCCN1S(=O)(=O)N1CCOCC1	IIXXCROYSYHGEW-UHFFFAOYSA-N	C12H20N4O4S	316.374	505.511	303.92	164.793	2	7.4	11.643	0.818	-2.537	271.127	-1.049	120.692	-4.043	75.283	8	0	0
3472	-2.982	-38.26	-2.263	-28.69	-2.605	-49.7	-2.908	-35.748	CC(=O)NC1CC[NH+](CC1)CC1(O)CCN(C1)C(=O)C1([NH3+])CCCC1	CSSFLOUZWKUVDY-UHFFFAOYSA-P	C18H34N4O3++	352.476	656.343	499.184	157.158	4	9.25	20.448	-0.855	0.376	6.644	-0.549	8.789	-7.965	36.657	7	0	1
8087	-3.268	-49.66	-2.75	-55.29	-3.756	-44.6	-3.594	-38.312	OC1CN(CC(C(C1)(C)O)n1cc(C)c(=O)[nH]c1=O)C(=O)CCCc1nc2c(n1C)cccc2	MSLXQKNGIUXDGY-UHFFFAOYSA-N	C24H31N5O5	469.539	768.298	362.984	216.136	3	10.45	18.143	1.795	-5.275	78.961	-2.051	35.925	-4.26	71.414	10	0	0
1210	-3.138	-51.53	-3.26	-49.45	-3.495	-58.53	-2.8	-40.413	CCc1nc2c(n1C1CCN(C1)C(=O)c1cc3c([nH]1)ccc(c3)OC)nccc2	IXHQIIMMJUCYFT-UHFFFAOYSA-N	C22H23N5O2	389.456	690.086	294.232	91.95	1	6.25	11.032	4.068	-6.037	1330.27	-0.569	673.462	-1.856	100	7	0	1
1547	-3.559	-37.08	-2.742	-41.52	-2.694	-39.26	-3.134	-36.449	C[NH+](Cc1cc(nn1C)C1CCCCN1C(=O)c1cc2c([nH]1)ccc(c2)F)C	VTORESRRLFUTNT-UHFFFAOYSA-O	C21H27FN5O+	383.468	658.299	388.437	72.434	1	6	9.55	3.664	-4.556	508.048	0.199	475.286	-4.099	96.827	6	0	0
4200	-3.219	-43.65	-2.861	-38.21	-4.018	-52.06	-4.7	-31.254	COc1ccc(cc1)N1CCN(C(C1)C(=O)N)CC(=O)Nc1c(C)n[nH]c1C	BPXCOZNPLSVXCO-UHFFFAOYSA-N	C19H26N6O3	386.453	654.42	364.029	164.227	4	9.75	20.372	0.356	-1.625	34.703	-0.912	30.163	-5.684	56.599	9	0	1
9062	-4.015	-53.09	-2.136	-46.61	-3.46	-42.98	-2.264	-33.949	NC(=O)C[NH+]1CCCCC2C1CC[NH+](C2)C1CCCC(C1O)Oc1ccccc1	HMEZOSXQURQSJC-UHFFFAOYSA-P	C23H37N3O3++	401.548	715.461	387.534	131.015	3	8.95	18.107	1.171	-1.755	19.804	-0.278	16.289	-6.886	57.009	6	0	1
7725	-3.091	-41.87	-2.277	-30.23	-3.186	-43.84	-2.678	-23.792	NC(=O)CC[NH+]1CCC2(CC1)CC(O)C(NC2=O)c1ccccc1	LRUVPDZTKKIUHJ-UHFFFAOYSA-O	C18H26N3O3+	331.414	593.602	226.971	183.903	4	8.7	21.754	-0.74	-0.321	14.376	-0.981	18.958	-5.944	43.333	6	0	1
4020	-3.518	-53.71	-2.722	-50.92	-2.408	-50.3	-6.435	-40.488	[O-]c1c[nH+]cc(c1)C(=O)NCC(=O)N1CCCC1c1ncc(o1)Cc1ccccc1Cl	KIYVZEUOKMFHCD-UHFFFAOYSA-N	C22H21ClN4O4	440.885	719.191	189.725	173.66	1.25	9	15.912	2.463	-4.444	145.336	-1.472	158.642	-3.025	80.071	8	0	1
8859	-4.445	-42.01	-2.012	-50.65	-2.769	-56.12	-2.99	-39.859	Fc1ccc(cc1)OCC1(O)COCC[NH+](C1)Cc1ccc(cc1)OCCN1C(=O)NC(C1=O)(C)C	GOJSPPNMGDVANK-UHFFFAOYSA-O	C26H33FN3O6+	501.554	842.177	383.389	135.444	2	9.45	14.595	3.923	-5.369	128.347	-1.057	107.657	-4.145	74.692	9	1	0
6991	-4.93	-52.21	-2.648	-32.34	-3.15	-43.25	-4.204	-35.449	[NH3+]CCOc1cccc(c1)C(=O)N1CC(C(C1)O)n1c(=O)[nH]c(=O)c2c1cccc2	FKTYKEDWBRYMNC-UHFFFAOYSA-O	C21H23N4O5+	410.429	662.783	152.392	261.585	4	9.95	19.121	0.349	-2.766	8.169	-1.975	3.031	-6.951	45.315	9	0	1
8662	-3.31	-56.49	-2.277	-49.12	-3.246	-59.38	-2.197	-33.698	CCOc1cc(ccc1OCCN1CCOCC1)C[NH+]1CC(C(C1)O)NS(=O)(=O)C	JQVNOSOTFUHCTF-UHFFFAOYSA-O	C20H34N3O6S+	443.557	766.811	568.691	132.982	2	13.4	16.614	0.404	-1.169	33.777	-0.746	15.55	-6.81	56.669	9	0	1
8111	-3.955	-55.55	-2.978	-33.49	-4.144	-47.91	-2.573	-42.619	CCc1nc2c(n1CCC(=O)N1CC(C(C1)O)n1cnc3c1ncnc3N)cccc2	ULTXVXMSEUACSA-UHFFFAOYSA-N	C21H24N8O2	420.473	715.763	213.415	225.63	3	10.2	20.371	1.085	-3.655	39.688	-2.141	28.714	-4.127	61.913	10	0	0
3383	-3.006	-45.78	-2.581	-32.97	-2.544	-37.53	-2.454	-24.7	O=C(N(C1CCCN(C1)c1ccccn1)C)CNS(=O)(=O)C	FBGQYERBFOSXMS-UHFFFAOYSA-N	C14H22N4O3S	326.413	603.183	289.526	150.791	0.25	8.25	13.302	0.876	-2.193	203.423	-1.141	170.199	-3.345	73.392	7	0	0
2374	-3.293	-49.12	-2.52	-35.96	-2.925	-29.65	-3.19	-39.222	O=C(N1CCCC1c1cccc(n1)Nc1sc(c(n1)C)C)CCCN1C(=O)CNC1=O	YTGMWMOVCJXJDW-UHFFFAOYSA-N	C21H26N6O3S	442.535	767.426	432.358	199.933	2	9.5	16.652	2.028	-4.963	77.03	-1.939	69.074	-4.228	72.585	9	0	1
8835	-2.787	-42.67	-2.052	-66.19	-3.11	-62.14	-2.792	-45.555	Cc1ccc(c(c1)OCC1(O)CC[NH+](CC1)Cc1ccc(cc1)OCCN1C(=O)NC(C1=O)(C)C)Cl	XTKOKCFJKXPAST-UHFFFAOYSA-O	C27H35ClN3O5+	516.036	823.877	462.346	123.964	2	7.75	12.138	4.767	-5.708	164.91	-0.817	163.982	-4.277	81.585	8	1	1
8825	-3.781	-56.9	-2.472	-53.61	-3.07	-64.9	-3.106	-48.156	O=C1NC(C(=O)N1CCOc1ccc(cc1)C[NH+]1CCCC(C1)(O)COc1ccccc1)(C)C	AHBQMLGXPUDORP-UHFFFAOYSA-O	C26H34N3O5+	467.564	801.033	405.633	113.004	2	7.75	12.693	4.262	-5.056	209.501	-0.857	101.044	-3.71	93.447	8	0	0
1055	-3.177	-55.91	-2.707	-32.69	-3.239	-63.1	-2.964	-40.951	O=C1NC(=O)C(N1)CCC(=O)N1CCN(C(=O)C1Cc1cccc(c1)c1cccs1)C	BOPVBXOCAQOZNK-UHFFFAOYSA-N	C22H24N4O4S	440.516	682.91	214.041	211.91	2	9.5	19.915	0.95	-2.727	32.171	-1.673	67.679	-4.189	59.487	8	0	0
785	-3.311	-54.65	-2.235	-47.02	-2.596	-51.62	-3.73	-40.64	CN1CCN(CC1C(=O)NCCOc1ccccc1C)C(=O)c1cc(C)nc(n1)N	OBGSCQOLWDXISM-UHFFFAOYSA-N	C21H28N6O3	412.491	817.028	455.453	171.082	3	10.75	19.608	1.193	-3.88	35.698	-1.538	25.657	-5.392	61.718	9	0	0
6713	-2.963	-49.01	-2.82	-38.39	-3.489	-54.74	-2.887	-33.141	COc1ccc(cc1)N1CCN(C(C1)C(=O)N)CC(=O)Nc1c(C)nn(c1C)C	AOINISJFNAUZOS-UHFFFAOYSA-N	C20H28N6O3	400.48	718.961	441.081	133.189	3	9.75	19.429	1.214	-2.417	61.106	-0.734	62.75	-5.047	66.023	9	0	1
1125	-3.255	-40.14	-3.553	-52.66	-3.461	-48.41	-3.055	-38.658	COc1cc(ccc1OCC(=O)N)C[NH+]1CCCC1c1ccc(cn1)Nc1ccccn1	LQGUASJFCWMEIE-UHFFFAOYSA-O	C24H28N5O3+	433.509	749.223	306.979	161.232	3	8.5	18.079	2.05	-3.063	38.893	-1.235	32.372	-4.796	67.407	8	0	1
8702	-3.49	-64.68	-2.859	-51.61	-3.099	-44.97	-2.956	-33.146	COCC(=O)NC1C[NH+](CC1O)Cc1ccc(c(c1)OC)OCCC[NH+](C)C	ARIZVPHGQGULKP-UHFFFAOYSA-P	C20H35N3O5++	395.498	715.808	546.528	102.176	2	11.4	16.439	0.428	0.176	37.118	-0.396	32.174	-6.139	57.545	8	0	1
6275	-4.226	-48.36	-3.686	-35.47	-3.372	-34.2	-2.26	-33.769	O=C(c1cscn1)N1CCC(C(C1)(C)O)n1cnc2c1ncnc2N	XIEXYQRPZXZTMM-UHFFFAOYSA-N	C15H17N7O2S	359.405	572.26	136.83	193.286	3	9.25	16.535	0.94	-3.571	145.537	-1.215	126.139	-4.141	71.164	9	0	0
4388	-4.199	-54.39	-2.462	-35.54	-2.832	-32.68	-2.66	-36.811	CC(=O)NC1CC[NH+](CC1)CC1(O)CCCN(CC1)C(=O)C([NH3+])(C)C	LUZSOLPODQATHY-UHFFFAOYSA-P	C18H36N4O3++	354.492	656.924	520.869	136.055	4	9.25	19.677	-0.633	0.087	12.306	-0.326	14.462	-7.576	42.748	7	0	1
6913	-3.314	-53.5	-2.258	-36.26	-2.736	-49.72	-2.228	-47.371	Cc1cc(Oc2ccc(cc2)C(=O)N)nc(n1)C1CCCCN1CC(=O)Nc1cnn(c1C)C	NNOUFPUFVRMHQH-UHFFFAOYSA-N	C24H29N7O3	463.538	838.375	429.332	203.149	3	10.5	17.932	2.268	-5.374	29.264	-1.793	12.037	-6.025	66.472	10	0	0
8100	-4.504	-54.3	-3.145	-65.08	-2.916	-53.74	-3.161	-47.966	O=C(N1CC(C(C1)O)n1ccc2c1nccc2C(=O)N)CCn1c(C)[nH+]c2c1cccc2	RYBLSFXAWPQWTC-UHFFFAOYSA-O	C23H25N6O3+	432.481	690.058	162.449	204.388	3	9.7	19.846	1.456	-3.721	69.042	-1.729	47.405	-3.668	68.39	9	0	0
3009	-3.373	-44.53	-3.12	-31.71	-2.752	-43.85	-4.375	-32.112	OCCc1[nH]nc(c1)C1CCC[NH+]1Cc1ccc(o1)c1ccccc1C(=O)[O-]	MPAYYDFYRSVYNH-UHFFFAOYSA-N	C21H23N3O4	381.43	687.149	252.502	166.404	3	7.2	14.492	0.898	-4.546	16.535	-1.127	8.26	-5.128	54.012	7	0	1
2887	-4.26	-45.5	-2.664	-53.94	-3.625	-46.93	-3.376	-41.551	CNc1ncccc1C[NH+]1CCCCC1c1n[nH]c(c1)C(=O)NC1CCCC1	WPSUTPUBTHRLGT-UHFFFAOYSA-O	C21H31N6O+	382.508	716.287	468.66	119.541	3	7	13.313	2.894	-4.579	181.633	-0.595	86.598	-4.854	84.327	7	0	0
8660	-3.836	-41.8	-3.071	-54.79	-3.372	-59.89	-3.437	-31.948	COc1cc(ccc1OCCN1CCOCC1)C[NH+]1CC(C(C1)O)NS(=O)(=O)C	STDUHOYSUMEAEK-UHFFFAOYSA-O	C19H32N3O6S+	429.53	717.288	499.603	143.92	2	13.4	16.847	-0.096	-0.565	26.601	-0.719	12.028	-7.078	51.888	9	0	1
7689	-4.359	-52.21	-2.283	-29.85	-3.094	-48.88	-2.706	-33.878	O=C(N1CC(C(C1)O)n1cnc2c1ncnc2N)CCn1cnc2c1cccc2	FXNADUCCOLRIJH-UHFFFAOYSA-N	C19H20N8O2	392.419	664.292	137.301	235.362	3	10.2	20.216	0.415	-3.221	35.595	-2.103	22.821	-4.35	57.142	10	0	0
2899	-3.279	-50.03	-2.899	-42.11	-2.845	-59.78	-3.139	-41.59	O=C(N1CCCCC1c1n[nH]c(c1)C(=O)NC1CCCC1)C1CCN(CC1)C(=O)C	MJZSLDIYCFEURY-UHFFFAOYSA-N	C22H33N5O3	415.534	770.019	578.705	163.112	2	9.5	18.762	1.517	-4.38	97.837	-1.407	125.573	-4.138	71.454	8	0	0
3007	-3.298	-35.61	-3.936	-24.45	-3.088	-45.76	-3.78	-42.434	OCc1[nH]nc(c1)C1CCCC[NH+]1Cc1ccc(o1)c1ccccc1C(=O)[O-]	MZXSELQRORIUMJ-UHFFFAOYSA-N	C21H23N3O4	381.43	657.533	237.222	189.37	3	7.2	14.543	0.515	-4.23	10.014	-1.207	4.803	-5.779	47.869	7	0	1
6219	-4.884	-54.04	-3.024	-34.07	-2.449	-46.48	-2.497	-34.163	[NH3+]CCOc1cccc(c1)C(=O)NC1CCCC(C1O)N1CCNC(=O)C1	XSOVZNHVYRHSLE-UHFFFAOYSA-O	C19H29N4O4+	376.455	675.677	327.497	219.247	5	10.45	23.137	-0.933	0.079	2.239	-1.282	2.03	-8.559	27.747	8	0	1
1213	-3.147	-41.73	-1.943	-42.1	-3.083	-56.86	-3.173	-38.176	CCc1nc2c(n1C1CCN(C1)C(=O)c1cc3c([nH]1)ccc(c3OC)OC)nccc2	LHYWOGXPPLPGAD-UHFFFAOYSA-N	C23H25N5O3	419.482	709.714	358.277	86.249	1	7	11.295	4.205	-5.934	1506.6	-0.552	770.452	-1.791	100	8	0	1
4815	-5.013	-45.33	-2.885	-41.07	-2.363	-53.19	-2.554	-40.789	O=C(N1CCOC(C1)c1cccc(n1)Nc1n[nH]c(c1)C)C1CCCC[NH2+]1	BDVSWBWCOXXSHL-UHFFFAOYSA-O	C19H27N6O2+	370.453	660.237	388.292	147.773	3	8.7	17.906	0.805	-2.448	53.496	-0.7	44.476	-5.58	62.591	8	0	0
7699	-2.898	-39.35	-2.014	-50.09	-2.892	-53.03	-2.466	-45.29	O=C(N1CC(C(C1)n1cnc2c1n(C)c(=O)n(c2=O)C)O)CCCc1nc2c(n1C)cccc2	CBMODDAJNMLPRT-UHFFFAOYSA-N	C23H27N7O4	465.511	772.245	304.68	241.92	1	11.2	18.471	1.413	-4.183	28.33	-2.314	19.549	-4.703	48.252	11	1	0
9120	-3.081	-48.74	-2.525	-38.26	-3.511	-50.96	-2.697	-34.957	N#CCN1CCCC1c1ccnc(n1)Nc1scc(n1)C(=O)N1CCC(CC1)O	GRPDBUSXFSYFHS-UHFFFAOYSA-N	C19H23N7O2S	413.496	716.023	339.001	208.102	2	12.2	17.292	0.507	-4.035	26.265	-1.472	20.723	-6.431	55.316	9	0	0
2401	-3.088	-52.92	-4.863	-57.06	-2.814	-39.23	-2.822	-37.813	COc1cc(ccc1OCC(=O)N)C[NH+]1CCCC1c1cccc(n1)Nc1nccs1	BHAUKURACNTHDQ-UHFFFAOYSA-O	C22H26N5O3S+	439.531	737.898	270.911	160.028	3	9	19.029	1.85	-2.626	35.567	-1.145	44.676	-4.764	65.536	8	0	1
7221	-3.345	-43.73	-2.437	-42.56	-2.941	-50.67	-2.127	-41.115	OC1CC[NH+](CC1)C1C(CC(C1O)Oc1ccccc1)NC(=O)c1cnc[nH]1	NHMNICLIDBQSRR-UHFFFAOYSA-O	C20H27N4O4+	386.45	654.991	201.986	178.908	4	10.15	18.909	0.854	-2.61	49.683	-1.132	21.33	-5.338	62.305	8	0	0
880	-3.359	-40.68	-2.762	-34.48	-2.868	-50.32	-2.518	-33.354	CNC(=O)C1CN(CCN1C(=O)C)C(=O)COc1cccc(c1)N(C)C	WSCDSGOVCBCTLO-UHFFFAOYSA-N	C18H26N4O4	362.428	655.361	434.553	103.959	1	10.25	18.663	-0.007	-1.199	268.185	-0.749	507.242	-2.544	70.366	8	0	0
528	-2.748	-47.18	-2.33	-35.87	-2.99	-51.06	-2.472	-38.509	COc1ccc(cc1N1CCOCC1)C(=O)N1CCCC1c1ncc(c(n1)C)C(=O)N	AQEMGYDUAKKIPG-UHFFFAOYSA-N	C22H27N5O4	425.486	716.171	467.055	142.467	2	10.95	16.19	2.039	-4.925	441.453	-1.063	204.414	-3.481	86.222	9	0	0
8853	-3.513	-56.52	-2.434	-25.96	-2.674	-56.55	-3.618	-47.133	COCC(=O)N1CC[NH+](CC(C1)(O)COc1ccc(c(c1)F)F)Cc1ccc(cc1)OCCCN1C(=O)NC(C1=O)(C)C	MNPUHGFDIKSHAA-UHFFFAOYSA-O	C30H39F2N4O7+	604.65	868.723	494.563	159.252	2	12.45	18.28	2.87	-3.431	46.073	-1.329	79.686	-4.75	47.608	11	2	1
2718	-3.182	-43.12	-2.87	-34.88	-2.463	-45.21	-2.275	-39.998	Fc1ccccc1OCCc1n[nH]c(c1)C1CCCN1S(=O)(=O)c1c[nH]nc1	IJQFMMIZVWLDSW-UHFFFAOYSA-N	C18H20FN5O3S	405.446	676.272	205.465	164.028	1	6.75	11.066	3.344	-5.302	275.689	-1.363	209.441	-3.035	90.207	8	0	0
4905	-3.157	-41.64	-3.366	-47.37	-2.656	-43.46	-2.457	-32.532	OC1C[NH+](CC1NC(=O)c1cc[nH]n1)CCCOc1ccccc1F	GVSVQJYPXHYABO-UHFFFAOYSA-O	C17H22FN4O3+	348.376	619.695	187.571	148.334	2	7.45	12.599	1.782	-2.47	96.861	-0.934	48.76	-4.577	72.93	7	0	0
7692	-3.433	-44.58	-3.086	-52.51	-3.109	-44.36	-2.421	-40.741	Cc1ccc2c(c1)[nH]c(n2)COCC(=O)N1CC(C(C1)O)n1cc(C)c(=O)[nH]c1=O	HSNFZLORJXBWDL-UHFFFAOYSA-N	C20H23N5O5	413.432	729.94	326.384	256.298	3	11.4	20.63	0.165	-3.921	23.024	-2.54	13.923	-5.244	52.294	10	0	0
2972	-3.566	-44.38	-2.851	-32.52	-3.732	-41.07	-2.421	-33.422	OCCc1n[nH]c(c1)C1CCCN1C(=O)c1cnccn1	JTFHFACWCNFPGA-UHFFFAOYSA-N	C14H17N5O2	287.321	553.319	244.4	161.53	2	8.2	13.276	0.844	-3.05	291.146	-1.2	130.352	-3.593	75.992	7	0	0
2354	-3.276	-46.05	-2.159	-20.99	-3.469	-42.98	-4.624	-38.46	COc1cccc(c1)N(CCC(=O)N1CCCC1c1ccc2c(n1)[nH]nc2N)C	MUNQZKAPIMNJJG-UHFFFAOYSA-N	C21H26N6O2	394.475	674.529	313.598	163.667	3	7.25	16.097	2.233	-3.949	165.694	-1.397	123.942	-3.265	79.744	8	0	0
1617	-2.76	-48.89	-1.934	-46.48	-3.299	-51.43	-2.201	-31.696	CCn1cc[nH+]c1CN1CCN(CC1)c1cc(C)[nH+]c(c1)C1CCCN1	PSHBQALXXSTRGM-UHFFFAOYSA-P	C20H32N6++	354.497	690.671	504.841	53.939	1	7	10.343	2.786	-3.324	189.755	0.623	100.444	-5.886	84.035	6	0	0
7502	-3.766	-48.71	-3.511	-33.81	-2.434	-24.84	-3.784	-39.998	O=C1NCC[NH+](C1)C1CCC(C1O)N(C(=O)CCc1nc2c([nH]1)cccc2)C	BQSCYEZQXDUAPM-UHFFFAOYSA-O	C20H28N5O3+	385.465	689.743	310.074	186.723	3	10.7	23.171	-0.435	-0.727	11.052	-1.258	17.737	-5.864	43.076	8	0	1
7372	-5.039	-41.15	-2.286	-41.01	-2.311	-42.83	-3.376	-26.237	[NH3+]CCCCC(C(=O)N1CC(C(C1)O)Cc1ncc2n(c1)ccc2)[NH3+]	JPVFDVGAGABUFP-UHFFFAOYSA-P	C18H29N5O2++	345.444	595.825	219.054	168.425	5	7.7	18.435	-0.092	0.612	9.451	-0.742	6.737	-7.055	43.866	7	0	2

## Sheet: top 20 compounds
DENV1_3uzq - prepared				DENV2_3uzv_A - minimized				DENV3_3uze - prepared				DENV4_3uyp - prepared
Library	Code	XP Gscore	MMGBSA dG Bind	Library	Code	XP Gscore	MMGBSA dG Bind	Library	Code	XP Gscore	MMGBSA dG Bind	Library	Code	XP Gscore	MMGBSA dG Bind
pubchem	3730	-7.752	-58.69	pubchem	30243	-8.919	-42.01	pubchem	30243	-5.949	-22.12	pubchem	148197	-7.892	-33.52
pubchem	5892	-7.179	-39.5	pubchem	17473	-8.269	-36.54	pubchem	17473	-6.785	-35.15	pubchem	129086	-7.616	-45.9
pubchem	128152	-6.955	-40.89	pubchem	5886	-7.98	-33.13	pubchem	5886	-7.617	-16.7	pubchem	133406	-7.225	-16.19
pubchem	128151	-6.955	-40.89	pubchem	5885	-7.965	-34.05	pubchem	5885	-6.401	-27.65	pubchem	19235	-6.912	-14.49
pubchem	191791	-6.85	-36.47	pubchem	148197	-7.649	-35.88	pubchem	148197	-6.33	-16.13	pubchem	191638	-6.855	-29.72
pubchem	5451	-6.758	-44.12	pubchem	133406	-7.504	-46.27	pubchem	133406	-5.193	-29.49	pubchem	5886	-6.842	-18.2
pubchem	30243	-6.67	-34.57	pubchem	27505	-7.343	-33.43	pubchem	27505	-6.9	-27.45	pubchem	5892	-6.713	-34.47
pubchem	129874	-6.48	-42.27	pubchem	14003	-7.239	-41.06	pubchem	14003	-5.715	-20.78	pubchem	5893	-6.713	-34.31
pubchem	148197	-6.469	-36.13	pubchem	131864	-7.195	-33.02	pubchem	131864	-7.399	-8.72	pubchem	27505	-6.698	-10.37
pubchem	137389	-6.454	-33.88	pubchem	19235	-6.912	-40.11	pubchem	19235	-6.529	-25.54	pubchem	124818	-6.689	-29.39
pubchem	341	-6.448	-30.04	pubchem	10705	-6.884	-36.79	pubchem	10705	-5.722	-25.64	pubchem	189802	-6.667	-26.99
pubchem	191763	-6.405	-36.48	pubchem	194020	-6.709	-37.98	pubchem	194020	-5.726	-35.69	pubchem	194020	-6.63	-38.27
pubchem	219086	-6.278	-66.86	pubchem	127788	-6.7	-51.02	pubchem	127788	-4.315	-4.65	pubchem	191746	-6.614	-38.13
pubchem	133205	-6.183	-32.28	pubchem	124818	-6.698	-18.01	pubchem	124818	-4.847	-18.89	pubchem	3734	-6.528	-40.89
pubchem	193860	-6.164	-42.05	pubchem	191763	-6.687	-41.36	pubchem	191763	-5.969	-48.79	pubchem	17473	-6.492	-27.78
pubchem	129086	-6.091	-51.34	pubchem	5451	-6.616	-55.74	pubchem	5451	-6.022	-17.65	pubchem	193863	-6.472	-29.1
pubchem	133406	-6.08	-20.23	pubchem	126897	-6.467	-47.44	pubchem	126897	-5.472	-12.74	pubchem	10705	-6.293	-21.17
pubchem	10705	-6.06	-51.46	pubchem	27436	-6.45	-36.32	pubchem	27436	-5.266	-35.95	pubchem	111289	-6.144	-33.83
pubchem	197	-6.009	-28.17	pubchem	152259	-6.323	-22.8	pubchem	152259	-6.235	-16.23	pubchem	191763	-6.129	-23.82
pubchem	17473	-5.95	-38.6	pubchem	191099	-6.289	-24.57	pubchem	191099	-4.969	-35.59	pubchem	152259	-6.129	5.41

## Sheet: top 20 compounds_PPI
DENV1_3uzq - prepared				DENV2_3uzv_A - minimized				DENV3_3uze - prepared				DENV4_3uyp - prepared
Library	Code	XP Gscore	MMGBSA dG Bind	Library	Code	XP Gscore	MMGBSA dG Bind	Library	Code	XP Gscore	MMGBSA dG Bind	Library	Code	XP Gscore	MMGBSA dG Bind
Asinex	6128	-5.571	-45.4	Asinex	2401	-4.863	-57.06	ChemDiv	8296	-5.101	-32.69	Asinex	4020	-6.435	-40.488
Asinex	6242	-5.563	-48.34	ChemDiv	197958	-4.644	-28.99	ChemDiv	52943	-4.498	-38.01	ChemDiv	46246	-5.098	-28.22
Asinex	8076	-5.225	-59.92	ChemDiv	8296	-4.55	-24.59	Asinex	1232	-4.384	-42.43	Asinex	4200	-4.7	-31.254
Asinex	8165	-5.118	-51.03	ChemDiv	174160	-4.54	-42.15	ChemDiv	122696	-4.367	-26.72	Asinex	2354	-4.624	-38.46
Asinex	7372	-5.039	-41.15	ChemDiv	106181	-4.489	-24.23	ChemDiv	162114	-4.231	-41.7	ChemDiv	10544	-4.5	-27.31
Asinex	4815	-5.013	-45.33	ChemDiv	44742	-4.346	-39.44	Asinex	6996	-4.169	-57.35	Asinex	3009	-4.375	-32.112
Asinex	7037	-5.007	-54.58	ChemDiv	192132	-4.346	-29.94	Asinex	8111	-4.144	-47.91	ChemDiv	198697	-4.331	-18.36
Asinex	6991	-4.93	-52.21	ChemDiv	46251	-4.321	-29.24	Asinex	9119	-4.091	-55.03	ChemDiv	18469	-4.322	-26.1
Asinex	6219	-4.884	-54.04	ChemDiv	14471	-4.306	-44.2	ChemDiv	151148	-4.09	-33.75	Asinex	1225	-4.317	-35.63
Asinex	8851	-4.82	-61.36	ChemDiv	162114	-4.16	-44.37	ChemDiv	286	-4.049	-27.89	ChemDiv	46252	-4.21	-24.37
Asinex	8175	-4.809	-40.48	ChemDiv	174179	-4.142	-46.1	Asinex	4200	-4.018	-52.06	Asinex	6991	-4.204	-35.449
Asinex	7036	-4.623	-56.33	ChemDiv	1318	-4.014	-43.48	ChemDiv	10999	-4.001	-41.65	ChemDiv	52943	-4.152	-40.83
Asinex	6130	-4.601	-49.96	ChemDiv	194801	-4.009	-34.61	ChemDiv	46251	-3.925	-36.31	ChemDiv	16005	-4.134	-50.55
Asinex	8100	-4.504	-54.3	Asinex	3007	-3.936	-24.45	Asinex	8037	-3.914	-35.27	ChemDiv	8296	-4.107	-26.19
ChemDiv	8296	-4.463	-29.06	ChemDiv	46312	-3.922	-34.98	ChemDiv	151150	-3.91	-42.79	ChemDiv	2935	-4.075	-34.98
Asinex	8859	-4.445	-42.01	ChemDiv	51572	-3.848	-43.15	ChemDiv	21310	-3.891	-39.09	ChemDiv	2606	-4.047	-31.54
ChemDiv	268	-4.422	-36.16	ChemDiv	194927	-3.843	-34.17	ChemDiv	46246	-3.885	-36.77	ChemDiv	37909	-3.969	-49.09
Asinex	7689	-4.359	-52.21	ChemDiv	44938	-3.774	-24.25	ChemDiv	39401	-3.884	-39.35	Asinex	1215	-3.962	-41.609
ChemDiv	186834	-4.315	-27.86	ChemDiv	198122	-3.716	-25.84	Asinex	4606	-3.859	-45.04	ChemDiv	179135	-3.95	-26.36
Asinex	2887	-4.26	-45.5	ChemDiv	173944	-3.706	-42.48	Asinex	8701	-3.859	-58.21	ChemDiv	15874	-3.899	-35.88
